# Supplementary material for: Amino acid residues in five separate HLA genes can explain most of the known associations between the MHC and primary biliary cholangitis
Source: PLoS Genet. 2018 Dec 3;14(12):e1007833. doi: 10.1371/journal.pgen.1007833 (PMC6292650; doi:10.1371/journal.pgen.1007833)
Supplement: S3 Spreadsheet — (XLSX) [file pgen.1007833.s031.xlsx]

## Sheet: Fig3spreadsheet
Alleleno	Allelename	nullAIC	altAIC	Pval	ConditionOn1$Pval	ConditionOn2$Pval	ConditionOn3$Pval	ConditionOn4$Pval	ConditionOn5$Pval	colour
1	HLAA_X01.01	12832.9	12813.5	3.82365e-06	8.23169e-05	0.0013544	1.10667e-05	0.00454783	0.00422706	6
2	HLAA_X01.02	12832.9	12828.9	0.0140222	0.0269781	0.0247053	0.00781868	0.0171066	0.0239063	6
3	HLAA_X01.25	12832.9	12832.2	0.101316	0.121801	0.181403	0.263014	0.296588	0.273304	6
4	HLAA_X02.01	12832.9	12829.8	0.023719	0.00865331	0.0734489	0.00661965	0.0530581	0.076913	6
5	HLAA_X02.02	12832.9	12833.8	0.303992	0.322416	0.349305	0.379917	0.344355	0.413488	6
6	HLAA_X02.05	12832.9	12834.9	0.874464	0.837684	0.917919	0.733067	0.941151	0.837813	6
7	HLAA_X02.06	12832.9	12832.9	0.160562	0.16661	0.335065	0.324592	0.36333	0.319417	6
8	HLAA_X02.17	12832.9	12834.3	0.435705	0.429116	0.487189	0.359382	0.485806	0.370168	6
9	HLAA_X02.20	12832.9	12833.8	0.304382	0.134044	0.544447	0.412732	0.429624	0.368525	6
10	HLAA_X02.22	12832.9	12833.7	0.270668	0.272952	0.295891	0.247509	0.302677	0.232196	6
11	HLAA_X02.35	12832.9	12834	0.354613	0.340389	0.494657	0.597867	0.89819	0.842009	6
12	HLAA_X03.01	12832.9	12831.9	0.0819638	0.191733	0.214851	0.491991	0.394685	0.225299	6
13	HLAA_X03.02	12832.9	12834.7	0.663955	0.721294	0.888895	0.928892	0.802917	0.894684	6
14	HLAA_X03.17	12832.9	12834.9	0.898249	0.786067	0.864736	0.756848	0.760094	0.757824	6
15	HLAA_X11.01	12832.9	12830.7	0.040999	0.0847846	0.0623517	0.0673738	0.294079	0.376005	6
16	HLAA_X11.02	12832.9	12834.9	0.851936	0.923019	0.803275	0.6894	0.629104	0.674406	6
17	HLAA_X11.25	12832.9	12834.6	0.617559	0.743691	0.73258	0.778375	0.781227	0.818552	6
18	HLAA_X23.01	12832.9	12832.3	0.106505	0.279553	0.162694	0.356564	0.937201	0.861133	6
19	HLAA_X24.02	12832.9	12834.3	0.438893	0.578237	0.997212	0.634975	0.44632	0.360337	6
20	HLAA_X24.03	12832.9	12831.6	0.071967	0.124789	0.163519	0.100508	0.0651164	0.0308685	6
21	HLAA_X24.32	12832.9	12834.2	0.404388	0.467564	0.340109	0.316002	0.449779	0.449914	6
22	HLAA_X25.01	12832.9	12834.3	0.463117	0.570962	0.644093	0.855346	0.934282	0.973999	6
23	HLAA_X26.01	12832.9	12834.3	0.447295	0.564143	0.483171	0.42647	0.333021	0.372309	6
24	HLAA_X26.08	12832.9	12834.2	0.413751	0.460713	0.461806	0.507237	0.60667	0.586853	6
25	HLAA_X29.01	12832.9	12827.9	0.00805022	0.0128284	0.0195788	0.0142864	0.0116057	0.00853794	6
26	HLAA_X29.02	12832.9	12831.5	0.0640919	0.00202047	0.00882064	0.00142387	0.0150694	0.0145205	6
27	HLAA_X29.10	12832.9	12834.7	0.670506	0.5983	0.616554	0.617624	0.620821	0.596519	6
28	HLAA_X30.01	12832.9	12833.8	0.289868	0.195113	0.233772	0.0959597	0.20524	0.227216	6
29	HLAA_X30.02	12832.9	12832.3	0.110853	0.0509225	0.0524053	0.106336	0.370572	0.33214	6
30	HLAA_X30.04	12832.9	12834.8	0.757836	0.603821	0.493063	0.494794	0.472604	0.420958	6
31	HLAA_X31.01	12832.9	12826.9	0.00471002	0.0224169	0.00842393	0.0301275	0.0145759	0.0142569	6
32	HLAA_X31.08	12832.9	12834.9	0.900495	0.904822	0.878692	0.728602	0.715076	0.760422	6
33	HLAA_X32.01	12832.9	12834.5	0.530631	0.710865	0.690556	0.672867	0.920021	0.838699	6
34	HLAA_X33.01	12832.9	12832.7	0.136155	0.153698	0.203019	0.0992831	0.0275933	0.0296115	6
35	HLAA_X33.03	12832.9	12834.8	0.740015	0.687493	0.642161	0.683944	0.677471	0.598767	6
36	HLAA_X33.05	12832.9	12829.8	0.0241904	0.0135709	0.0224059	0.00948972	0.00245558	0.00221224	6
37	HLAA_X34.02	12832.9	12830.8	0.0427355	0.0734906	0.0943716	0.0716486	0.0751672	0.0733312	6
38	HLAA_X36.01	12832.9	12834.9	0.850753	0.860295	0.90839	0.863631	0.718633	0.818965	6
39	HLAA_X66.01	12832.9	12834.3	0.461819	0.384463	0.414577	0.496541	0.55278	0.79814	6
40	HLAA_X66.02	12832.9	12833	0.166704	0.152137	0.129421	0.139118	0.161513	0.184021	6
41	HLAA_X68.01	12832.9	12831.5	0.0669428	0.11404	0.192181	0.103007	0.102312	0.0890177	6
42	HLAA_X68.02	12832.9	12834.2	0.415124	0.321068	0.285518	0.163726	0.459495	0.145619	6
43	HLAA_X68.24	12832.9	12834.5	0.522207	0.562407	0.366668	0.358173	0.39284	0.438406	6
44	HLAA_X68.35	12832.9	12832.5	0.120984	0.30934	0.260096	0.157723	0.206863	0.165008	6
45	HLAA_X69.01	12832.9	12834.9	0.8905	0.856777	0.827806	0.792374	0.875732	0.83623	6
46	HLAA_X74.01	12832.9	12834.6	0.578086	0.479152	0.474251	0.546205	0.519685	0.59918	6
47	HLAA_X74.03	12832.9	12834.9	0.898417	0.756612	0.705063	0.816714	0.9814	0.891114	6
48	HLAA_X80.01	12832.9	12834.4	0.473524	0.533099	0.50596	0.533377	0.497181	0.517845	6
49	HLAC_X01.02	12832.9	12826.9	0.00472023	0.00467933	0.0185335	0.0344704	0.986503	0.676158	8
50	HLAC_X02.02	12832.9	12826	0.0028759	0.00401762	0.00347505	0.0119022	0.0705867	0.185002	8
51	HLAC_X02.10	12832.9	12831.4	0.0626816	0.05827	0.0717148	0.0510315	0.0601446	0.0614369	8
52	HLAC_X03.02	12832.9	12834.5	0.513914	0.510355	0.648744	0.440487	0.522522	0.555284	8
53	HLAC_X03.03	12832.9	12826.8	0.00450268	0.000823183	0.00109843	0.00980542	0.133448	0.0944119	8
54	HLAC_X03.04	12832.9	12827.1	0.00534185	0.030779	0.058544	0.369666	0.0153931	0.0166812	8
55	HLAC_X03.05	12832.9	12834.7	0.638	0.477591	0.547721	0.652293	0.671824	0.761929	8
56	HLAC_X03.06	12832.9	12834	0.342226	0.24147	0.28561	0.369299	0.37599	0.430698	8
57	HLAC_X03.10	12832.9	12831.4	0.0629559	0.0484293	0.0480729	0.0514122	0.0454674	0.0454091	8
58	HLAC_X04.01	12832.9	12797	7.4504e-10	4.83262e-09	6.02193e-09	6.42567e-07	0.100713	0.0628386	8
59	HLAC_X04.03	12832.9	12833.5	0.24705	0.215014	0.191616	0.220902	0.223453	0.206985	8
60	HLAC_X04.09	12832.9	12824.8	0.00153368	0.00359654	0.0011979	0.012217	0.16513	0.165661	8
61	HLAC_X05.01	12832.9	12830.2	0.0309258	0.0068553	0.00832086	4.57193e-05	0.87526	0.667239	8
62	HLAC_X06.02	12832.9	12834.8	0.735377	0.802654	0.962852	0.639954	0.0470997	0.0972068	8
63	HLAC_X07.01	12832.9	12830.4	0.0343397	0.317565	0.594722	0.00917143	0.681184	0.942665	8
64	HLAC_X07.02	12832.9	12812.7	2.48938e-06	1.78987e-05	4.0334e-07	0.00134559	0.178378	0.0259867	8
65	HLAC_X07.04	12832.9	12828.8	0.0137954	0.0278851	0.0320533	0.0705091	0.200247	0.535986	8
66	HLAC_X08.01	12832.9	12834.7	0.701814	0.855542	0.787197	0.624132	0.587259	0.576808	8
67	HLAC_X08.02	12832.9	12834.5	0.549157	0.937672	0.669267	0.676848	0.00668143	0.0099058	8
68	HLAC_X08.03	12832.9	12834	0.347789	0.367273	0.323213	0.230311	0.209465	0.191021	8
69	HLAC_X12.02	12832.9	12834	0.337977	0.308504	0.288028	0.0929787	0.0485843	0.0612426	8
70	HLAC_X12.03	12832.9	12833.1	0.183015	0.303584	0.4418	0.964673	0.4677	0.451169	8
71	HLAC_X12.05	12832.9	12834.6	0.603709	0.487991	0.566934	0.443016	0.275237	0.265178	8
72	HLAC_X12.13	12832.9	12833.4	0.219307	0.103351	0.0583574	0.00878988	0.00263587	0.00598439	8
73	HLAC_X14.02	12832.9	12829.5	0.0205752	0.0247093	0.228689	0.178194	0.726726	0.767692	8
74	HLAC_X14.03	12832.9	12834.9	0.937351	0.988542	0.962818	0.980498	0.829525	0.794404	8
75	HLAC_X14.04	12832.9	12833.6	0.255542	0.276793	0.478064	0.383999	0.762749	0.805564	8
76	HLAC_X15.02	12832.9	12823.1	0.000596743	0.00180134	0.00280993	0.00307901	0.000259697	0.000181839	8
77	HLAC_X15.04	12832.9	12833.9	0.318389	0.455619	0.564419	0.628812	0.428839	0.374005	8
78	HLAC_X15.05	12832.9	12827.2	0.00551696	0.0107165	0.00791231	0.00498147	0.00313085	0.00184973	8
79	HLAC_X15.11	12832.9	12831.4	0.0630601	0.175429	0.247875	0.195487	0.17628	0.0950586	8
80	HLAC_X16.01	12832.9	12828.8	0.0132958	3.64542e-05	0.000501114	2.11318e-06	0.000154008	0.000173202	8
81	HLAC_X16.02	12832.9	12834.8	0.804374	0.908743	0.987664	0.967253	0.872893	0.762966	8
82	HLAC_X16.04	12832.9	12833.9	0.314542	0.402416	0.360634	0.414108	0.502937	0.594935	8
83	HLAC_X17.01	12832.9	12834.8	0.78071	0.850986	0.953531	0.622736	0.381445	0.109034	8
84	HLAC_X17.03	12832.9	12834.9	0.871653	0.946719	0.925494	0.788851	0.570421	0.233883	8
85	HLAC_X18.01	12832.9	12834.4	0.485588	0.427499	0.445105	0.372342	0.351306	0.369788	8
86	HLAB_X07.02	12832.9	12789	1.27855e-11	1.19935e-09	1.15212e-08	0.000224465	0.0443284	0.00316363	7
87	HLAB_X07.04	12832.9	12834.1	0.365239	0.362132	0.336776	0.599116	0.719607	0.664505	7
88	HLAB_X07.05	12832.9	12830	0.0264782	0.0343837	0.027388	0.0164295	0.00995815	0.00587581	7
89	HLAB_X07.10	12832.9	12780.4	1.54332e-13	2.92362e-11	2.87568e-10	1.36915e-05	0.00526367	0.000164912	7
90	HLAB_X07.17	12832.9	12834.8	0.732465	0.975321	0.865612	0.768968	0.611279	0.702091	7
91	HLAB_X08.01	12832.9	12832.9	0.163185	0.890239	0.633975	0.047778	0.991174	0.903333	7
92	HLAB_X13.02	12832.9	12834.8	0.781788	0.798994	0.954105	0.423929	0.904844	0.948016	7
93	HLAB_X14.01	12832.9	12834.8	0.806758	0.778705	0.611633	0.82892	0.127487	0.0838698	7
94	HLAB_X14.02	12832.9	12833.9	0.322476	0.714524	0.931662	0.635238	0.0271454	0.0582163	7
95	HLAB_X15.01	12832.9	12834.7	0.639482	0.584182	0.718713	0.588571	0.908916	0.974548	7
96	HLAB_X15.02	12832.9	12833.6	0.248328	0.188283	0.218026	0.24666	0.276159	0.309643	7
97	HLAB_X15.03	12832.9	12828.3	0.01018	0.00899032	0.0126662	0.00785674	0.0104534	0.0115202	7
98	HLAB_X15.04	12832.9	12834.8	0.805097	0.899568	0.743795	0.535765	0.265406	0.27652	7
99	HLAB_X15.07	12832.9	12834.9	0.987121	0.718721	0.817334	0.816733	0.918944	0.964412	7
100	HLAB_X15.08	12832.9	12832.8	0.143881	0.132576	0.248977	0.277153	0.458462	0.499136	7
101	HLAB_X15.09	12832.9	12825.3	0.00199304	0.00281396	0.00417041	0.00520322	0.0105385	0.0108873	7
102	HLAB_X15.10	12832.9	12834.8	0.731999	0.892216	0.839927	0.946906	0.899907	0.91309	7
103	HLAB_X15.16	12832.9	12833.2	0.193528	0.150809	0.155784	0.102904	0.0639297	0.0586328	7
104	HLAB_X15.17	12832.9	12834.8	0.821432	0.909702	0.981264	0.843512	0.976457	0.83211	7
105	HLAB_X15.18	12832.9	12825.1	0.00178023	0.00194016	0.00228623	0.00305509	0.00696653	0.00810683	7
106	HLAB_X18.01	12832.9	12829.8	0.0243134	0.00539472	0.00346849	0.00136492	0.00298731	0.0015352	7
107	HLAB_X18.02	12832.9	12834.8	0.835023	0.959784	0.886586	0.849938	0.770509	0.564657	7
108	HLAB_X18.03	12832.9	12828.6	0.0122677	0.0252632	0.025787	0.0804185	0.170591	0.622915	7
109	HLAB_X18.11	12832.9	12832.9	0.15494	0.128004	0.133487	0.111358	0.0556583	0.0423615	7
110	HLAB_X18.18	12832.9	12834.9	0.925858	0.769421	0.874598	0.855459	0.972343	0.988004	7
111	HLAB_X27.02	12832.9	12833.9	0.325208	0.327608	0.214133	0.309335	0.345251	0.392858	7
112	HLAB_X27.03	12832.9	12833.5	0.236029	0.230967	0.242423	0.268046	0.288703	0.390738	7
113	HLAB_X27.05	12832.9	12834.8	0.729596	0.648144	0.996702	0.851428	0.329036	0.559847	7
114	HLAB_X27.07	12832.9	12834.7	0.690898	0.907526	0.91299	0.942272	0.922258	0.846991	7
115	HLAB_X27.09	12832.9	12830.9	0.0457934	0.0344645	0.038697	0.0343579	0.0105101	0.0183978	7
116	HLAB_X35.01	12832.9	12822	0.000322627	0.000261482	0.000167074	0.00262064	0.741556	0.802993	7
117	HLAB_X35.02	12832.9	12833.4	0.217557	0.235994	0.235954	0.53099	0.244043	0.801329	7
118	HLAB_X35.03	12832.9	12819.8	0.000104018	0.000163527	0.00248831	0.000684918	0.0160676	0.00916102	7
119	HLAB_X35.08	12832.9	12834.4	0.466194	0.373161	0.261192	0.196121	0.502211	0.394416	7
120	HLAB_X35.09	12832.9	12832.5	0.119691	0.143221	0.147593	0.249068	0.856158	0.876057	7
121	HLAB_X35.17	12832.9	12834.1	0.368853	0.267929	0.133919	0.115288	0.0413932	0.0477842	7
122	HLAB_X35.41	12832.9	12827.3	0.00598707	0.00856344	0.00999088	0.0242739	0.580401	0.679606	7
123	HLAB_X35.55	12832.9	12834.1	0.378215	0.40062	0.524894	0.478055	0.680441	0.661162	7
124	HLAB_X37.01	12832.9	12833	0.174993	0.216349	0.283126	0.28537	0.0885383	0.101613	7
125	HLAB_X38.01	12832.9	12826.2	0.00323253	0.0054115	0.00877903	0.0246998	0.0677805	0.0487518	7
126	HLAB_X39.01	12832.9	12833.5	0.24551	0.176829	0.0177812	0.0178324	0.0706348	0.129369	7
127	HLAB_X39.06	12832.9	12791.9	5.48353e-11	7.67741e-09	0.010795	0.0179599	0.00280233	0.00315008	7
128	HLAB_X39.10	12832.9	12833.5	0.236115	0.345227	0.682041	0.708048	0.800643	0.840654	7
129	HLAB_X39.24	12832.9	12834.8	0.835477	0.621555	0.691702	0.740945	0.834193	0.924235	7
130	HLAB_X39.29	12832.9	12831.9	0.0841057	0.0550567	0.0438838	0.0426628	0.107797	0.216642	7
131	HLAB_X40.01	12832.9	12815	8.25297e-06	0.000582092	0.00371045	0.0339075	0.000688335	0.000826083	7
132	HLAB_X40.02	12832.9	12830.3	0.0329363	0.0154443	0.0108329	0.0406259	0.0861404	0.186941	7
133	HLAB_X40.06	12832.9	12834.9	0.983991	0.892216	0.906585	0.858976	0.741903	0.756704	7
134	HLAB_X40.10	12832.9	12834.8	0.768197	0.947678	0.886743	0.733864	0.676546	0.644388	7
135	HLAB_X40.27	12832.9	12834.5	0.559166	0.495894	0.453724	0.560033	0.609806	0.65721	7
136	HLAB_X40.32	12832.9	12800.5	4.61285e-09	1.50336e-07	6.43203e-07	1.36808e-05	2.16128e-07	1.98422e-07	7
137	HLAB_X41.01	12832.9	12834.7	0.651769	0.980179	0.851363	0.654256	0.528974	0.398249	7
138	HLAB_X41.02	12832.9	12834.9	0.958846	0.818835	0.820713	0.810027	0.584151	0.178681	7
139	HLAB_X42.01	12832.9	12834.6	0.614853	0.694327	0.650576	0.624941	0.554263	0.405277	7
140	HLAB_X42.02	12832.9	12834.6	0.622632	0.713687	0.669019	0.650899	0.580675	0.441049	7
141	HLAB_X44.02	12832.9	12834.8	0.824358	0.440313	0.428111	0.00939885	0.490279	0.373632	7
142	HLAB_X44.03	12832.9	12834.8	0.739581	0.0540324	0.245673	0.00628495	0.00846392	0.00806392	7
143	HLAB_X44.04	12832.9	12828.9	0.0144414	0.00910973	0.0128308	0.0120518	0.025807	0.0410803	7
144	HLAB_X44.05	12832.9	12834.8	0.734475	0.66689	0.498969	0.490612	0.403248	0.346121	7
145	HLAB_X44.06	12832.9	12831.9	0.083257	0.0799911	0.103553	0.0782161	0.267204	0.323159	7
146	HLAB_X44.08	12832.9	12833.9	0.317275	0.381715	0.433067	0.918673	0.0970723	0.0477327	7
147	HLAB_X44.27	12832.9	12833.4	0.229044	0.24974	0.333069	0.458767	0.51385	0.659614	7
148	HLAB_X45.01	12832.9	12834.7	0.703843	0.631838	0.822845	0.722783	0.491096	0.526527	7
149	HLAB_X46.01	12832.9	12833	0.167841	0.258533	0.430087	0.465989	0.632357	0.634897	7
150	HLAB_X47.01	12832.9	12834.8	0.712263	0.531861	0.470792	0.355283	0.544093	0.576406	7
151	HLAB_X47.02	12832.9	12834.8	0.829681	0.592839	0.502961	0.371396	0.552921	0.581428	7
152	HLAB_X48.01	12832.9	12834.5	0.51771	0.618862	0.553826	0.387394	0.332436	0.299785	7
153	HLAB_X49.01	12832.9	12833.4	0.215181	0.176683	0.234236	0.203694	0.45166	0.694026	7
154	HLAB_X50.01	12832.9	12823.8	0.000855501	0.00519178	0.00232129	0.00845926	0.0020313	0.00117314	7
155	HLAB_X50.02	12832.9	12834.5	0.549731	0.619068	0.539471	0.635786	0.7475	0.848856	7
156	HLAB_X51.01	12832.9	12824.4	0.00121519	0.00332375	0.0187262	0.0102471	0.02779	0.00917823	7
157	HLAB_X51.05	12832.9	12834.8	0.773667	0.94011	0.908742	0.810698	0.734753	0.853539	7
158	HLAB_X51.07	12832.9	12833.9	0.317513	0.342334	0.445458	0.328857	0.585038	0.492387	7
159	HLAB_X51.08	12832.9	12833.7	0.268932	0.277206	0.274589	0.232953	0.20486	0.199381	7
160	HLAB_X51.09	12832.9	12834.9	0.976228	0.950917	0.934364	0.591423	0.874138	0.497219	7
161	HLAB_X52.01	12832.9	12834.1	0.364164	0.341197	0.316725	0.105938	0.0559012	0.067892	7
162	HLAB_X53.01	12832.9	12833.1	0.183322	0.398497	0.304895	0.482789	0.888622	0.936413	7
163	HLAB_X54.01	12832.9	12832.2	0.100948	0.154543	0.303505	0.340859	0.487332	0.507244	7
164	HLAB_X55.01	12832.9	12823.5	0.000720849	0.000228865	0.000219162	0.00390038	0.0145806	0.00842075	7
165	HLAB_X55.02	12832.9	12832.3	0.106743	0.143873	0.202895	0.256843	0.507141	0.505569	7
166	HLAB_X55.05	12832.9	12834.8	0.732465	0.975321	0.865612	0.768968	0.611279	0.702091	7
167	HLAB_X56.01	12832.9	12830.9	0.0462673	0.0814838	0.121748	0.173749	0.562681	0.656392	7
168	HLAB_X57.01	12832.9	12826.6	0.00409696	0.00366263	0.0112828	0.268828	0.785356	0.373874	7
169	HLAB_X57.03	12832.9	12834.6	0.575578	0.60513	0.653139	0.547669	0.608738	0.615884	7
170	HLAB_X58.01	12832.9	12834.7	0.684556	0.589106	0.305338	0.227308	0.352449	0.552605	7
171	HLAB_X70.20	12832.9	12821.3	0.000226383	0.00051641	0.000836313	0.0146832	0.0618491	0.0316623	7
172	HLAB_X73.01	12832.9	12834.8	0.722448	0.992199	0.938714	0.989683	0.983725	0.963008	7
173	HLAB_X81.01	12832.9	12833.9	0.313079	0.311857	0.335647	0.34878	0.285282	0.252739	7
174	HLADRB_X01.01	12832.9	12813.3	3.41301e-06	9.63605e-06	4.69994e-08	0.0102134	0.317147	0.336335	4
175	HLADRB_X01.02	12832.9	12834.2	0.413268	0.38898	0.557726	0.174366	0.0420793	0.0440195	4
176	HLADRB_X01.03	12832.9	12833.1	0.179292	0.0639466	0.0228843	0.116355	0.39533	0.0752947	4
177	HLADRB_X03.01	12832.9	12834.6	0.595859	0.297135	0.0534419	0.110543	0.670629	0.71069	4
178	HLADRB_X03.02	12832.9	12834.6	0.619457	0.652364	0.975554	0.945009	0.971511	0.854575	4
179	HLADRB_X04.01	12832.9	12834.9	0.965903	0.275306	0.0343944	0.00158022	0.0193149	0.234966	4
180	HLADRB_X04.02	12832.9	12822.9	0.000549955	0.000645138	0.000324715	0.00597853	0.0116893	0.0145571	4
181	HLADRB_X04.03	12832.9	12816.5	1.83933e-05	0.00148531	0.00015337	0.0156844	0.00923951	0.0120527	4
182	HLADRB_X04.04	12832.9	12797.4	9.22181e-10	6.4049e-06	2.67901e-07	0.00151285	0.000146233	0.000148134	4
183	HLADRB_X04.05	12832.9	12834.8	0.796888	0.975903	0.706368	0.911131	0.943537	0.996722	4
184	HLADRB_X04.06	12832.9	12833.7	0.277275	0.448592	0.436383	0.303846	0.285993	0.346133	4
185	HLADRB_X04.07	12832.9	12831.8	0.0769465	0.990485	0.584142	0.0104034	0.0222254	0.162198	4
186	HLADRB_X04.08	12832.9	12830.4	0.0347694	0.0107046	0.031012	0.441456	0.403648	0.132082	4
187	HLADRB_X04.09	12832.9	12832.9	0.16008	0.877166	0.684869	0.00809929	0.160917	0.824485	4
188	HLADRB_X04.10	12832.9	12832.1	0.0955783	0.154223	0.134391	0.079166	0.077104	0.106475	4
189	HLADRB_X04.59	12832.9	12832	0.0867605	0.0774837	0.0706111	0.18654	0.278177	0.27983	4
190	HLADRB_X07.01	12832.9	12832.1	0.0947787	0.630447	0.393113	0.533925	0.714759	0.366861	4
191	HLADRB_X08.01	12832.9	12639.8	2.49352e-44	2.78507e-37	0.272283	0.275202	0.209643	0.24811	4
192	HLADRB_X08.02	12832.9	12819.7	9.76091e-05	0.000538978	0.0327191	0.0456422	0.0406121	0.0414938	4
193	HLADRB_X08.03	12832.9	12820.6	0.000154951	0.000146899	0.922812	0.98633	0.779154	0.836483	4
194	HLADRB_X08.04	12832.9	12833.6	0.263657	0.569184	0.060876	0.0796773	0.115491	0.127906	4
195	HLADRB_X08.10	12832.9	12829.2	0.0168557	0.0106208	0.883154	0.863005	0.849411	0.91814	4
196	HLADRB_X09.01	12832.9	12829.7	0.0221192	0.0218187	0.0491184	0.412267	0.42478	0.196828	4
197	HLADRB_X10.01	12832.9	12834	0.347924	0.344098	0.517176	0.207123	0.264531	0.253248	4
198	HLADRB_X11.01	12832.9	12741.2	3.68599e-22	1.31686e-19	1.24034e-17	2.87688e-10	2.61632e-10	0.0769168	4
199	HLADRB_X11.02	12832.9	12834.6	0.585295	0.512464	0.559763	0.96155	0.898369	0.123012	4
200	HLADRB_X11.03	12832.9	12780.7	1.84702e-13	5.12762e-12	1.10562e-10	6.00786e-06	4.45105e-06	0.41091	4
201	HLADRB_X11.04	12832.9	12762.7	1.91218e-17	1.67643e-15	2.75365e-14	1.97276e-08	1.72908e-08	0.0698524	4
202	HLADRB_X11.06	12832.9	12818.9	6.53398e-05	0.000152826	0.000549402	0.019642	0.0198863	0.869437	4
203	HLADRB_X11.08	12832.9	12788.7	1.09357e-11	9.03354e-11	6.82911e-10	6.89042e-06	4.43814e-06	0.137795	4
204	HLADRB_X11.12	12832.9	12826.3	0.00334617	0.0166093	0.0286955	0.234572	0.212509	0.665073	4
205	HLADRB_X11.15	12832.9	12819.2	7.57512e-05	0.000125858	0.000467498	0.0270258	0.0238144	0.982019	4
206	HLADRB_X11.28	12832.9	12789.3	1.45026e-11	2.35536e-10	2.69227e-09	1.93446e-05	7.75474e-06	0.224614	4
207	HLADRB_X11.39	12832.9	12830.6	0.0379187	0.0296494	0.0417046	0.379897	0.343426	0.126508	4
208	HLADRB_X11.43	12832.9	12825.6	0.00235276	0.00574191	0.00484454	0.0468543	0.0821464	0.993752	4
209	HLADRB_X12.01	12832.9	12818.8	6.11149e-05	0.00132757	0.00417102	0.102938	0.0499932	0.385526	4
210	HLADRB_X12.02	12832.9	12830.5	0.0364277	0.0405039	0.2808	0.236612	0.21493	0.158224	4
211	HLADRB_X13.01	12832.9	12830	0.0270775	0.0188703	0.0731212	0.453322	0.520066	0.558689	4
212	HLADRB_X13.02	12832.9	12832.2	0.0992536	0.0219381	0.0735078	0.000215129	0.000191525	0.000190337	4
213	HLADRB_X13.03	12832.9	12829.3	0.0184652	0.0362082	0.0532487	0.362254	0.253741	0.330133	4
214	HLADRB_X13.05	12832.9	12800.6	4.70812e-09	1.13749e-07	8.5446e-07	0.00159517	0.00120922	0.947706	4
215	HLADRB_X13.10	12832.9	12829.5	0.0202007	0.0253891	0.043087	0.299795	0.176094	0.0686341	4
216	HLADRB_X13.15	12832.9	12833.4	0.229014	0.353901	0.526754	0.70294	0.708558	0.0353651	4
217	HLADRB_X13.17	12832.9	12834.5	0.538681	0.520076	0.923264	0.918593	0.937074	0.912229	4
218	HLADRB_X13.18	12832.9	12827.6	0.006873	0.00746138	0.00977724	0.0387549	0.0285072	0.0447928	4
219	HLADRB_X14.01	12832.9	12829	0.015313	0.0198408	0.0066344	1.48364e-06	1.32905e-06	4.44144e-05	4
220	HLADRB_X14.02	12832.9	12828.2	0.00949937	0.0303115	0.0275433	0.0957276	0.0728002	0.507299	4
221	HLADRB_X14.04	12832.9	12829.9	0.0249791	0.0141725	0.00754371	8.54054e-05	7.01154e-05	0.000456829	4
222	HLADRB_X14.06	12832.9	12834	0.35737	0.412516	0.443622	0.555488	0.524114	0.873463	4
223	HLADRB_X15.01	12832.9	12764.3	4.31288e-17	1.4291e-11	4.90244e-09	0.0575023	0.359095	0.0012165	4
224	HLADRB_X15.02	12832.9	12833.4	0.229695	0.202988	0.142256	0.0281143	0.0165154	0.0371201	4
225	HLADRB_X15.03	12832.9	12834	0.34312	0.497235	0.549071	0.752394	0.814089	0.675729	4
226	HLADRB_X16.01	12832.9	12834.7	0.707727	0.624568	0.474164	0.888351	0.771454	0.774695	4
227	HLADRB_X16.02	12832.9	12834.5	0.548363	0.375278	0.350163	0.338889	0.346488	0.383688	4
228	HLADRB_X16.05	12832.9	12834.9	0.958348	0.934546	0.874721	0.978347	0.988589	0.993125	4
229	HLADQA_X01.01	12832.9	12815.4	1.03528e-05	1.60475e-05	6.62235e-08	0.0187193	0.567352	0.618634	2
230	HLADQA_X01.02	12832.9	12769.6	6.51895e-16	3.54914e-12	4.18112e-09	0.000504092	0.00748449	5.43745e-06	2
231	HLADQA_X01.03	12832.9	12831.5	0.0648956	0.0503022	0.174593	0.184269	0.203489	0.998814	2
232	HLADQA_X01.04	12832.9	12828.7	0.0125754	0.0144897	0.00461485	8.62608e-07	7.68464e-07	3.01117e-05	2
233	HLADQA_X01.05	12832.9	12834.4	0.464951	0.477693	0.683176	0.296102	0.361408	0.349243	2
234	HLADQA_X01.06	12832.9	12831.9	0.0836334	0.0290787	0.0642582	0.0117788	0.0181727	0.0236503	2
235	HLADQA_X02.01	12832.9	12832	0.0900812	0.649079	0.379768	0.554057	0.737559	0.383011	2
236	HLADQA_X03.01	12832.9	12798.6	1.69814e-09	2.88357e-07	7.99885e-10	0.000535298	5.15214e-05	6.68608e-05	2
237	HLADQA_X03.02	12832.9	12830.5	0.0353235	0.0327408	0.0715972	0.526461	0.52436	0.252989	2
238	HLADQA_X03.03	12832.9	12834.8	0.800393	0.903072	0.415303	4.61068e-05	0.00377653	0.239145	2
239	HLADQA_X04.01	12832.9	12642.2	8.22892e-44	1.6326e-36	0.77223	0.731333	0.527867	0.60507	2
240	HLADQA_X04.02	12832.9	12806.7	1.07337e-07	1.0358e-05	0.337233	0.379454	0.28975	0.270548	2
241	HLADQA_X05.01	12832.9	12834.6	0.588946	0.305932	0.0539265	0.103115	0.638615	0.680901	2
242	HLADQA_X05.03	12832.9	12834.7	0.684092	0.686457	0.600846	0.339977	0.349791	0.198961	2
243	HLADQA_X05.05	12832.9	12709.5	4.28898e-29	1.96576e-24	1.18261e-21	1.3814e-11	1.97583e-12	0.377265	2
244	HLADQA_X05.09	12832.9	12831.5	0.0651755	0.0852607	0.136041	0.631566	0.672393	0.175902	2
245	HLADQA_X06.01	12832.9	12821.1	0.000204436	0.000158305	0.960998	0.907169	0.705612	0.774429	2
246	HLADQB_X02.01	12832.9	12834.6	0.582187	0.308246	0.0546055	0.10211	0.640586	0.681641	3
247	HLADQB_X02.02	12832.9	12826.5	0.0037365	0.529717	0.0764169	0.178679	0.156439	0.147906	3
248	HLADQB_X02.04	12832.9	12832.5	0.121837	0.168783	0.160736	0.352662	0.567159	0.578909	3
249	HLADQB_X03.01	12832.9	12768.5	3.79761e-16	5.43518e-13	1.61459e-11	0.030453	0.000387339	0.538531	3
250	HLADQB_X03.02	12832.9	12798.6	1.69936e-09	2.29187e-07	6.08596e-10	0.000997668	8.39601e-05	6.80927e-05	3
251	HLADQB_X03.03	12832.9	12829.3	0.0178184	0.00849175	0.0527071	0.460463	0.187652	0.869841	3
252	HLADQB_X03.04	12832.9	12833.6	0.262119	0.171265	0.280812	0.728517	0.617813	0.398751	3
253	HLADQB_X03.05	12832.9	12815	8.12393e-06	0.00522353	0.000539843	0.105945	0.038539	0.0349636	3
254	HLADQB_X03.19	12832.9	12834.7	0.690981	0.671829	0.692037	0.82537	0.781659	0.126989	3
255	HLADQB_X04.02	12832.9	12640.5	3.43796e-44	1.17837e-36	0.47225	0.393475	0.272454	0.34338	3
256	HLADQB_X05.01	12832.9	12818.1	4.19497e-05	6.00342e-05	2.922e-07	0.0544565	0.845709	0.898609	3
257	HLADQB_X05.02	12832.9	12834.7	0.662098	0.637284	0.482788	0.833091	0.717972	0.651201	3
258	HLADQB_X05.03	12832.9	12828.6	0.0121671	0.0157093	0.00508716	9.35554e-07	8.24119e-07	3.18491e-05	3
259	HLADQB_X05.04	12832.9	12834.1	0.374208	0.81786	0.658569	0.806875	0.68697	0.664956	3
260	HLADQB_X06.01	12832.9	12832.7	0.14077	0.126491	0.0814744	0.0157709	0.0092999	0.0211855	3
261	HLADQB_X06.02	12832.9	12762.5	1.74579e-17	1.16851e-11	3.12312e-09	0.0529597	0.343033	0.00103403	3
262	HLADQB_X06.03	12832.9	12827.3	0.00580572	0.00383845	0.0222286	0.686318	0.751454	0.313831	3
263	HLADQB_X06.04	12832.9	12833.5	0.245206	0.0236065	0.0753349	0.000727031	0.00253995	0.00262256	3
264	HLADQB_X06.09	12832.9	12833.6	0.252248	0.558692	0.670067	0.1621	0.0402129	0.0374977	3
265	HLADQB_X06.14	12832.9	12834.9	0.997982	0.635564	0.806996	0.399256	0.46241	0.766486	3
266	HLADQB_X06.16	12832.9	12834.7	0.678032	0.860382	0.987489	0.323477	0.281086	0.528797	3
267	HLADPB_X01.01	12832.9	12823.1	0.000590544	0.296706	0.436727	0.0175216	0.0808018	0.0979071	1
268	HLADPB_X02.01	12832.9	12819.5	8.88143e-05	0.706663	0.766893	0.486406	0.341311	0.560418	1
269	HLADPB_X02.02	12832.9	12833	0.169723	0.0136955	0.00905757	0.0468469	0.207705	0.218162	1
270	HLADPB_X03.01	12832.9	12724.7	8.85041e-26	0.586881	0.059706	0.247278	0.280283	0.18977	1
271	HLADPB_X04.01	12832.9	12756.1	6.93951e-19	0.587241	0.236605	0.676453	0.513464	0.86361	1
272	HLADPB_X04.02	12832.9	12822.7	0.000475798	0.600641	0.800041	0.496588	0.339285	0.849544	1
273	HLADPB_X05.01	12832.9	12826.1	0.00300354	0.150562	0.264951	0.237178	0.13539	0.121867	1
274	HLADPB_X06.01	12832.9	12726.7	2.40047e-25	0.375545	0.743235	0.951659	0.726359	0.746588	1
275	HLADPB_X06.02	12832.9	12833.7	0.267693	0.736277	0.860943	0.785972	0.674709	0.97431	1
276	HLADPB_X09.01	12832.9	12832.8	0.150949	0.0713097	0.182977	0.157071	0.10233	0.117625	1
277	HLADPB_X10.01	12832.9	12788	7.59422e-12	0.0116687	0.0119047	0.00794371	0.0136883	0.012465	1
278	HLADPB_X11.01	12832.9	12830.5	0.0366383	0.00383345	0.0193986	0.000957333	0.00167521	0.00184075	1
279	HLADPB_X13.01	12832.9	12826.6	0.00401766	0.437744	0.852733	0.740241	0.774057	0.882534	1
280	HLADPB_X14.01	12832.9	12833.9	0.329071	0.00374953	0.0158504	0.0380166	0.0215167	0.0239386	1
281	HLADPB_X15.01	12832.9	12823.9	0.000913226	1.12629e-05	3.98828e-06	1.72912e-05	3.15533e-05	2.14773e-05	1
282	HLADPB_X16.01	12832.9	12830.1	0.0292489	0.00382519	0.00162801	0.00132109	0.000910576	0.000947778	1
283	HLADPB_X17.01	12832.9	12777.2	3.00912e-14	6.80709e-06	4.59741e-07	8.37422e-06	7.63656e-06	6.11817e-06	1
284	HLADPB_X19.01	12832.9	12834.7	0.702341	0.260162	0.242021	0.14968	0.112123	0.141403	1
285	HLADPB_X20.01	12832.9	12736.1	2.78503e-23	0.758508	0.197938	0.51911	0.616513	0.579763	1
286	HLADPB_X23.01	12832.9	12828	0.00864477	0.579079	0.609	0.90287	0.914314	0.886563	1
287	HLADPB_X35.01	12832.9	12831.2	0.055229	0.582082	0.732253	0.78181	0.726404	0.711766	1
288	HLADPB_X36.01	12832.9	12832.5	0.119956	0.430006	0.41333	0.305666	0.309449	0.270385	1
289	HLADPB_X50.01	12832.9	12834.6	0.612631	0.0332101	0.0249033	0.0527385	0.0381557	0.0337377	1
290	HLADPB_X51.01	12832.9	12834.6	0.584871	0.755002	0.740691	0.646143	0.579495	0.672169	1
291	HLADPB_X91.01	12832.9	12831.6	0.0701026	0.404629	0.297147	0.44841	0.406652	0.408414	1
292	HLADPB_X104.01	12832.9	12816.2	1.50201e-05	0.328343	0.274855	0.381476	0.380241	0.217472	1
