# Supplementary material for: Amino acid residues in five separate HLA genes can explain most of the known associations between the MHC and primary biliary cholangitis
Source: PLoS Genet. 2018 Dec 3;14(12):e1007833. doi: 10.1371/journal.pgen.1007833 (PMC6292650; doi:10.1371/journal.pgen.1007833)
Supplement: S5 Spreadsheet — (XLSX) [file pgen.1007833.s033.xlsx]

## Sheet: SupFig2Bspreadsheet
AA	genepos	gene.x	posn.x	AAno	mgordered.order.y	SNPno	nullAIC	altAIC	Pval
A.200	A-20	A	-20	1	1	1	12185.3	12187.3	0.956378
A.20A	A-20	A	-20	2	1	2	12185.3	12187.3	0.942474
A.20P	A-20	A	-20	3	1	3	12185.3	12187.1	0.626397
A.150	A-15	A	-15	4	2	4	12185.3	12187	0.575899
A.15L	A-15	A	-15	5	2	5	12185.3	12187	0.598606
A.15V	A-15	A	-15	6	2	6	12185.3	12187.3	0.845098
A.110	A-11	A	-11	7	3	7	12185.3	12187	0.575899
A.11L	A-11	A	-11	9	3	9	12185.3	12187.2	0.700908
A.11S	A-11	A	-11	8	3	8	12185.3	12187	0.573936
A.20	A-2	A	-2	10	4	10	12185.3	12187	0.575899
A.2R	A-2	A	-2	12	4	12	12185.3	12187.2	0.700908
A.2W	A-2	A	-2	11	4	11	12185.3	12187	0.573936
A9F	A9	A	9	13	5	13	12185.3	12186.2	0.281733
A9S	A9	A	9	14	5	14	12185.3	12186.5	0.351917
A9T	A9	A	9	16	5	16	12185.3	12187.1	0.672664
A9Y	A9	A	9	15	5	15	12185.3	12186.6	0.388745
A12M	A12	A	12	18	6	18	12185.3	12180.6	0.00947452
A12V	A12	A	12	17	6	17	12185.3	12180.6	0.00947452
A17C	A17	A	17	21	7	21	12185.3	12185.7	0.196422
A17R	A17	A	17	19	7	19	12185.3	12186.9	0.514605
A17S	A17	A	17	20	7	20	12185.3	12186.9	0.528009
A19K	A19	A	19	23	8	23	12185.3	12187.3	0.864229
A19P	A19	A	19	22	8	22	12185.3	12187.3	0.864229
A31S	A31	A	31	25	9	25	12185.3	12187.1	0.626397
A31T	A31	A	31	24	9	24	12185.3	12187.1	0.626397
A35Q	A35	A	35	27	10	27	12185.3	12187.1	0.626397
A35R	A35	A	35	26	10	26	12185.3	12187.1	0.626397
A43Q	A43	A	43	28	11	28	12185.3	12187.3	0.942637
A43R	A43	A	43	29	11	29	12185.3	12187.3	0.942637
A44K	A44	A	44	30	12	30	12185.3	12175	0.000447932
A44R	A44	A	44	31	12	31	12185.3	12175	0.000447932
A45Q	A45	A	45	32	13	32	12185.3	12181.9	0.0201728
A45R	A45	A	45	33	13	33	12185.3	12181.9	0.0201728
A56E	A56	A	56	36	14	36	12185.3	12187.1	0.626397
A56G	A56	A	56	34	14	34	12185.3	12183.2	0.0434812
A56R	A56	A	56	35	14	35	12185.3	12183.2	0.0429962
A62E	A62	A	62	39	15	39	12185.3	12186.8	0.486117
A62G	A62	A	62	38	15	38	12185.3	12182.3	0.0251006
A62L	A62	A	62	41	15	41	12185.3	12183.6	0.0544083
A62Q	A62	A	62	37	15	37	12185.3	12183.7	0.0563019
A62R	A62	A	62	40	15	40	12185.3	12187.2	0.780191
A63E	A63	A	63	42	16	42	12185.3	12186.5	0.372909
A63N	A63	A	63	43	16	43	12185.3	12187.2	0.780191
A63Q	A63	A	63	44	16	44	12185.3	12183.6	0.0544083
A65G	A65	A	65	46	17	46	12185.3	12186.8	0.484044
A65R	A65	A	65	45	17	45	12185.3	12186.8	0.484044
A66K	A66	A	66	48	18	48	12185.3	12180.9	0.0111957
A66N	A66	A	66	47	18	47	12185.3	12180.9	0.0111957
A67M	A67	A	67	49	19	49	12185.3	12175	0.000447932
A67V	A67	A	67	50	19	50	12185.3	12175	0.000447932
A68K	A68	A	68	51	20	51	12185.3	12187	0.545799
A68R	A68	A	68	52	20	52	12185.3	12187	0.545799
A70H	A70	A	70	53	21	53	12185.3	12187.1	0.65029
A70Q	A70	A	70	54	21	54	12185.3	12187.1	0.65029
A73I	A73	A	73	56	22	56	12185.3	12185.1	0.136677
A73T	A73	A	73	55	22	55	12185.3	12185.1	0.136677
A74D	A74	A	74	57	23	57	12185.3	12182.3	0.0251838
A74H	A74	A	74	58	23	58	12185.3	12182.3	0.0250346
A74N	A74	A	74	59	23	59	12185.3	12187.1	0.626397
A76A	A76	A	76	60	24	60	12185.3	12167.9	1.03642e-05
A76E	A76	A	76	62	24	62	12185.3	12186.3	0.30577
A76V	A76	A	76	61	24	61	12185.3	12178.2	0.00254077
A77D	A77	A	77	64	25	64	12185.3	12178.2	0.00254077
A77N	A77	A	77	63	25	63	12185.3	12178.2	0.00252766
A77S	A77	A	77	65	25	65	12185.3	12187.3	0.810514
A79A	A79	A	79	68	26	68	12185.3	12187.2	0.744609
A79G	A79	A	79	66	26	66	12185.3	12187.1	0.667644
A79R	A79	A	79	67	26	67	12185.3	12187.1	0.673462
A80I	A80	A	80	70	27	70	12185.3	12187.1	0.673462
A80T	A80	A	80	69	27	69	12185.3	12187.1	0.673462
A81A	A81	A	81	72	28	72	12185.3	12187.1	0.673462
A81L	A81	A	81	71	28	71	12185.3	12187.1	0.673462
A82L	A82	A	82	74	29	74	12185.3	12187.1	0.673462
A82R	A82	A	82	73	29	73	12185.3	12187.1	0.673462
A83G	A83	A	83	75	30	75	12185.3	12187.1	0.673462
A83R	A83	A	83	76	30	76	12185.3	12187.1	0.673462
A90A	A90	A	90	78	31	78	12185.3	12175.6	0.000617141
A90D	A90	A	90	77	31	77	12185.3	12175.6	0.000617141
A95I	A95	A	95	79	32	79	12185.3	12180.9	0.011149
A95L	A95	A	95	81	32	81	12185.3	12186.9	0.513242
A95V	A95	A	95	80	32	80	12185.3	12182.2	0.0231557
A970	A97	A	97	84	33	84	12185.3	12186.6	0.394549
A97I	A97	A	97	82	33	82	12185.3	12179.2	0.00430903
A97M	A97	A	97	85	33	85	12185.3	12186.1	0.265942
A97R	A97	A	97	83	33	83	12185.3	12183.7	0.0569323
A99F	A99	A	99	87	34	87	12185.3	12186.8	0.478719
A99Y	A99	A	99	86	34	86	12185.3	12186.8	0.478719
A102D	A102	A	102	88	35	88	12185.3	12182.2	0.0239852
A102H	A102	A	102	89	35	89	12185.3	12182.2	0.0239852
A105P	A105	A	105	90	36	90	12185.3	12180.2	0.007596
A105S	A105	A	105	91	36	91	12185.3	12180.2	0.007596
A107G	A107	A	107	92	37	92	12185.3	12182.3	0.0251985
A107W	A107	A	107	93	37	93	12185.3	12182.3	0.0251985
A109F	A109	A	109	94	38	94	12185.3	12187.2	0.747723
A109L	A109	A	109	95	38	95	12185.3	12187.2	0.747723
A114E	A114	A	114	99	39	99	12185.3	12186.9	0.510446
A114H	A114	A	114	97	39	97	12185.3	12178.8	0.00343866
A114Q	A114	A	114	98	39	98	12185.3	12187.3	0.957493
A114R	A114	A	114	96	39	96	12185.3	12177.6	0.001788
A116D	A116	A	116	100	40	100	12185.3	12177.7	0.00191752
A116H	A116	A	116	102	40	102	12185.3	12186.9	0.510446
A116Y	A116	A	116	101	40	101	12185.3	12178.8	0.00343866
A127K	A127	A	127	104	41	104	12185.3	12174.9	0.000433764
A127N	A127	A	127	103	41	103	12185.3	12174.9	0.000433764
A142I	A142	A	142	105	42	105	12185.3	12177	0.0012979
A142T	A142	A	142	106	42	106	12185.3	12177	0.0012979
A144K	A144	A	144	107	43	107	12185.3	12186.9	0.540244
A144Q	A144	A	144	108	43	108	12185.3	12186.9	0.540244
A145H	A145	A	145	110	44	110	12185.3	12177	0.0012979
A145R	A145	A	145	109	44	109	12185.3	12177	0.0012979
A149A	A149	A	149	111	45	111	12185.3	12184.5	0.0931538
A149T	A149	A	149	112	45	112	12185.3	12184.5	0.0931538
A150A	A150	A	150	114	46	114	12185.3	12175	0.000447932
A150V	A150	A	150	113	46	113	12185.3	12175	0.000447932
A151H	A151	A	151	115	47	115	12185.3	12187.3	0.829006
A151R	A151	A	151	116	47	116	12185.3	12187.3	0.829006
A152A	A152	A	152	117	48	117	12185.3	12179.6	0.00544593
A152E	A152	A	152	119	48	119	12185.3	12184.7	0.106782
A152R	A152	A	152	121	48	121	12185.3	12183.3	0.0450685
A152V	A152	A	152	118	48	118	12185.3	12174.9	0.0004196
A152W	A152	A	152	120	48	120	12185.3	12185.8	0.217778
A156L	A156	A	156	123	49	123	12185.3	12184.6	0.0983154
A156Q	A156	A	156	125	49	125	12185.3	12186.6	0.396898
A156R	A156	A	156	122	49	122	12185.3	12175	0.000447932
A156W	A156	A	156	124	49	124	12185.3	12186.8	0.481052
A158A	A158	A	158	127	50	127	12185.3	12175	0.000447932
A158V	A158	A	158	126	50	126	12185.3	12175	0.000447932
A161D	A161	A	161	129	51	129	12185.3	12186.7	0.430607
A161E	A161	A	161	128	51	128	12185.3	12186.7	0.430607
A163E	A163	A	163	132	52	132	12185.3	12185.7	0.208086
A163R	A163	A	163	130	52	130	12185.3	12176.1	0.000819452
A163T	A163	A	163	131	52	131	12185.3	12176.1	0.000805559
A166D	A166	A	166	133	53	133	12185.3	12180.8	0.0108187
A166E	A166	A	166	134	53	134	12185.3	12180.8	0.0108187
A167G	A167	A	167	135	54	135	12185.3	12180.8	0.0108187
A167W	A167	A	167	136	54	136	12185.3	12180.8	0.0108187
A171H	A171	A	171	138	55	138	12185.3	12185.4	0.16336
A171Y	A171	A	171	137	55	137	12185.3	12185.4	0.16336
A177E	A177	A	177	139	56	139	12185.3	12187.2	0.694018
A177K	A177	A	177	140	56	140	12185.3	12187.2	0.694018
A1840	A184	A	184	141	57	141	12185.3	12181.5	0.0160292
A184A	A184	A	184	143	57	143	12185.3	12182.5	0.0286368
A184P	A184	A	184	142	57	142	12185.3	12186.9	0.527516
A1860	A186	A	186	144	58	144	12185.3	12181.5	0.0160292
A186K	A186	A	186	145	58	145	12185.3	12181.4	0.0148697
A186R	A186	A	186	146	58	146	12185.3	12181.9	0.0201728
A1930	A193	A	193	147	59	147	12185.3	12181.5	0.0160818
A193A	A193	A	193	149	59	149	12185.3	12182.7	0.0308358
A193P	A193	A	193	148	59	148	12185.3	12186.9	0.494402
A1940	A194	A	194	150	60	150	12185.3	12181.5	0.0160818
A194I	A194	A	194	151	60	151	12185.3	12186.9	0.494402
A194V	A194	A	194	152	60	152	12185.3	12182.7	0.0308358
A2070	A207	A	207	153	61	153	12185.3	12181.5	0.0160818
A207G	A207	A	207	154	61	154	12185.3	12187	0.549514
A207S	A207	A	207	155	61	155	12185.3	12182.5	0.0273465
A2450	A245	A	245	156	62	156	12185.3	12181.5	0.0160818
A245A	A245	A	245	157	62	157	12185.3	12181.6	0.0163253
A245V	A245	A	245	158	62	158	12185.3	12186.8	0.471042
A2460	A246	A	246	159	63	159	12185.3	12181.5	0.0161775
A246A	A246	A	246	160	63	160	12185.3	12181.4	0.0147791
A246G	A246	A	246	162	63	162	12185.3	12186.7	0.42727
A246S	A246	A	246	161	63	161	12185.3	12186.5	0.351969
A2530	A253	A	253	163	64	163	12185.3	12181.5	0.0160818
A253E	A253	A	253	164	64	164	12185.3	12181.7	0.0181646
A253K	A253	A	253	166	64	166	12185.3	12187.1	0.626397
A253Q	A253	A	253	165	64	165	12185.3	12186.7	0.42727
A2550	A255	A	255	167	65	167	12185.3	12181.5	0.0160818
A255K	A255	A	255	169	65	169	12185.3	12187.1	0.626397
A255Q	A255	A	255	168	65	168	12185.3	12181.5	0.0159858
A2680	A268	A	268	170	66	170	12185.3	12181.5	0.0160818
A268E	A268	A	268	172	66	172	12185.3	12187.1	0.626397
A268K	A268	A	268	171	66	171	12185.3	12181.5	0.0159858
A2760	A276	A	276	173	67	173	12185.3	12187.1	0.613315
A276L	A276	A	276	174	67	174	12185.3	12186.9	0.535932
A276P	A276	A	276	175	67	175	12185.3	12187	0.596106
A2820	A282	A	282	176	68	176	12185.3	12187.1	0.65132
A282I	A282	A	282	177	68	177	12185.3	12187.2	0.69791
A282V	A282	A	282	178	68	178	12185.3	12183.9	0.0643608
A2940	A294	A	294	179	69	179	12185.3	12187.1	0.65132
A294F	A294	A	294	181	69	181	12185.3	12186.1	0.263889
A294L	A294	A	294	180	69	180	12185.3	12186.9	0.496511
A2980	A298	A	298	182	70	182	12185.3	12187.1	0.65132
A298F	A298	A	298	184	70	184	12185.3	12187.2	0.700908
A298I	A298	A	298	183	70	183	12185.3	12187.1	0.649249
A2990	A299	A	299	185	71	185	12185.3	12187.1	0.65132
A299A	A299	A	299	187	71	187	12185.3	12186.8	0.480325
A299T	A299	A	299	186	71	186	12185.3	12187	0.563941
A3070	A307	A	307	188	72	188	12185.3	12187.1	0.65132
A307M	A307	A	307	189	72	189	12185.3	12187.1	0.649249
A307R	A307	A	307	190	72	190	12185.3	12187.2	0.700908
A3100	A310	A	310	191	73	191	12185.3	12187.1	0.65132
A310K	A310	A	310	193	73	193	12185.3	12187.1	0.626397
A310R	A310	A	310	192	73	192	12185.3	12187.1	0.648558
A3110	A311	A	311	194	74	194	12185.3	12187.1	0.65132
A311K	A311	A	311	195	74	195	12185.3	12187.2	0.69791
A311N	A311	A	311	196	74	196	12185.3	12183.9	0.0643608
A3140	A314	A	314	197	75	197	12185.3	12187.1	0.65132
A314D	A314	A	314	198	75	198	12185.3	12187.1	0.648558
A314V	A314	A	314	199	75	199	12185.3	12187.1	0.626397
A3210	A321	A	321	200	76	200	12185.3	12187.1	0.65152
A321S	A321	A	321	202	76	202	12185.3	12186.7	0.425212
A321T	A321	A	321	201	76	201	12185.3	12186.9	0.535855
A3340	A334	A	334	203	77	203	12185.3	12187.1	0.65152
A334M	A334	A	334	205	77	205	12185.3	12186.9	0.494133
A334S	A334	A	334	206	77	206	12185.3	12181.9	0.0201728
A334V	A334	A	334	204	77	204	12185.3	12186.9	0.530529
C.180	C-18	C	-18	391	78	391	12185.3	12181.3	0.0142963
C.18Q	C-18	C	-18	393	78	393	12185.3	12187.1	0.625122
C.18R	C-18	C	-18	392	78	392	12185.3	12181.2	0.0137142
C.170	C-17	C	-17	394	79	394	12185.3	12181.3	0.0141495
C.17A	C-17	C	-17	396	79	396	12185.3	12181.6	0.016304
C.17T	C-17	C	-17	395	79	395	12185.3	12186.7	0.430057
C.150	C-15	C	-15	397	80	397	12185.3	12181.3	0.0142197
C.15I	C-15	C	-15	399	80	399	12185.3	12187.3	0.904398
C.15L	C-15	C	-15	398	80	398	12185.3	12181.3	0.0138877
C.90	C-9	C	-9	400	81	400	12185.3	12181.3	0.0142963
C.9A	C-9	C	-9	401	81	401	12185.3	12186.7	0.430057
C.9G	C-9	C	-9	402	81	402	12185.3	12181.5	0.0158104
C.9I	C-9	C	-9	403	81	403	12185.3	12187.1	0.625122
C00	C0	C	0	404	82	404	12185.3	12181.1	0.012456
C0C	C0	C	0	405	82	405	12185.3	12181.2	0.0137142
C0G	C0	C	0	406	82	406	12185.3	12187.1	0.677217
C6K	C6	C	6	407	83	407	12185.3	12185.8	0.222525
C6R	C6	C	6	408	83	408	12185.3	12185.8	0.222525
C9D	C9	C	9	412	84	412	12185.3	12184.9	0.122897
C9F	C9	C	9	409	84	409	12185.3	12185.8	0.222525
C9S	C9	C	9	411	84	411	12185.3	12181.4	0.0145628
C9Y	C9	C	9	410	84	410	12185.3	12187.1	0.646052
C11A	C11	C	11	414	85	414	12185.3	12178.9	0.0036594
C11S	C11	C	11	413	85	413	12185.3	12178.9	0.0036594
C14R	C14	C	14	415	86	415	12185.3	12182.6	0.0304151
C14W	C14	C	14	416	86	416	12185.3	12182.6	0.0304151
C16G	C16	C	16	417	87	417	12185.3	12185.9	0.235381
C16S	C16	C	16	418	87	418	12185.3	12185.9	0.235381
C21H	C21	C	21	420	88	420	12185.3	12185	0.125079
C21R	C21	C	21	419	88	419	12185.3	12185	0.125079
C24A	C24	C	24	422	89	422	12185.3	12182.3	0.0254907
C24S	C24	C	24	421	89	421	12185.3	12182.3	0.0254907
C35Q	C35	C	35	424	90	424	12185.3	12187	0.582036
C35R	C35	C	35	423	90	423	12185.3	12187	0.582036
C49A	C49	C	49	425	91	425	12185.3	12178.4	0.00281955
C49E	C49	C	49	426	91	426	12185.3	12182.6	0.0304151
C49S	C49	C	49	427	91	427	12185.3	12183.2	0.0422121
C66K	C66	C	66	428	92	428	12185.3	12187.2	0.773702
C66N	C66	C	66	429	92	429	12185.3	12187.2	0.773702
C73A	C73	C	73	431	93	431	12185.3	12186.9	0.52186
C73T	C73	C	73	430	93	430	12185.3	12186.9	0.52186
C77N	C77	C	77	433	94	433	12185.3	12174.7	0.000378825
C77S	C77	C	77	432	94	432	12185.3	12174.7	0.000378825
C80K	C80	C	80	435	95	435	12185.3	12174.7	0.000378825
C80N	C80	C	80	434	95	434	12185.3	12174.7	0.000378825
C90A	C90	C	90	436	96	436	12185.3	12187.3	0.824185
C90D	C90	C	90	437	96	437	12185.3	12187.3	0.824185
C91G	C91	C	91	438	97	438	12185.3	12183.7	0.0576486
C91R	C91	C	91	439	97	439	12185.3	12183.7	0.0576486
C94I	C94	C	94	441	98	441	12185.3	12182.3	0.0256269
C94T	C94	C	94	440	98	440	12185.3	12182.3	0.0256269
C95F	C95	C	95	444	99	444	12185.3	12187.2	0.774187
C95I	C95	C	95	443	99	443	12185.3	12181.2	0.0130768
C95L	C95	C	95	442	99	442	12185.3	12181.9	0.0202134
C97R	C97	C	97	446	100	446	12185.3	12187.2	0.686662
C97S	C97	C	97	447	100	447	12185.3	12187.2	0.755016
C97W	C97	C	97	445	100	445	12185.3	12187.2	0.688008
C99C	C99	C	99	448	101	448	12185.3	12185.8	0.222525
C99F	C99	C	99	450	101	450	12185.3	12181.4	0.0145974
C99S	C99	C	99	451	101	451	12185.3	12181.5	0.0158104
C99Y	C99	C	99	449	101	449	12185.3	12187.2	0.72354
C103L	C103	C	103	452	102	452	12185.3	12185.6	0.188237
C103V	C103	C	103	453	102	453	12185.3	12185.6	0.188237
C113H	C113	C	113	455	103	455	12185.3	12180.9	0.0115356
C113Y	C113	C	113	454	103	454	12185.3	12180.9	0.0115356
C114D	C114	C	114	456	104	456	12185.3	12182.1	0.0223387
C114N	C114	C	114	458	104	458	12185.3	12182.1	0.022208
C114V	C114	C	114	457	104	457	12185.3	12186.8	0.450605
C116F	C116	C	116	461	105	461	12185.3	12181.6	0.0166296
C116L	C116	C	116	462	105	462	12185.3	12184	0.0698724
C116S	C116	C	116	460	105	460	12185.3	12172.2	0.000101627
C116Y	C116	C	116	459	105	459	12185.3	12183.8	0.0609808
C134I	C134	C	134	464	106	464	12185.3	12185.4	0.170776
C134T	C134	C	134	463	106	463	12185.3	12185.4	0.170776
C138K	C138	C	138	466	107	466	12185.3	12187.1	0.612152
C138T	C138	C	138	465	107	465	12185.3	12187.1	0.612152
C143S	C143	C	143	468	108	468	12185.3	12186.3	0.31428
C143T	C143	C	143	467	108	467	12185.3	12186.3	0.31428
C147L	C147	C	147	470	109	470	12185.3	12180.3	0.00817358
C147W	C147	C	147	469	109	469	12185.3	12180.3	0.00817358
C152A	C152	C	152	472	110	472	12185.3	12168.7	1.58629e-05
C152E	C152	C	152	471	110	471	12185.3	12169	1.82618e-05
C152T	C152	C	152	473	110	473	12185.3	12186.3	0.312311
C156D	C156	C	156	477	111	477	12185.3	12187.2	0.774187
C156L	C156	C	156	476	111	476	12185.3	12186.7	0.430133
C156Q	C156	C	156	478	111	478	12185.3	12172.5	0.000117094
C156R	C156	C	156	474	111	474	12185.3	12179.1	0.00421404
C156W	C156	C	156	475	111	475	12185.3	12187.3	0.88582
C163E	C163	C	163	480	112	480	12185.3	12186.8	0.454672
C163L	C163	C	163	481	112	481	12185.3	12185.6	0.188237
C163T	C163	C	163	479	112	479	12185.3	12186.7	0.419521
C170G	C170	C	170	483	113	483	12185.3	12187.1	0.625122
C170R	C170	C	170	482	113	482	12185.3	12187.1	0.625122
C173E	C173	C	173	484	114	484	12185.3	12185.6	0.188237
C173K	C173	C	173	485	114	485	12185.3	12185.6	0.188237
C175G	C175	C	175	486	115	486	12185.3	12185.7	0.209102
C175R	C175	C	175	487	115	487	12185.3	12185.7	0.209102
C177E	C177	C	177	488	116	488	12185.3	12187.1	0.667912
C177K	C177	C	177	489	116	489	12185.3	12187.1	0.667912
C1840	C184	C	184	491	117	491	12185.3	12184.7	0.102391
C184H	C184	C	184	490	117	490	12185.3	12186.3	0.310123
C184P	C184	C	184	492	117	492	12185.3	12181.3	0.0143433
C184R	C184	C	184	493	117	493	12185.3	12187.1	0.625122
C1940	C194	C	194	495	118	495	12185.3	12184.7	0.102391
C194L	C194	C	194	496	118	496	12185.3	12181.2	0.0134867
C194V	C194	C	194	494	118	494	12185.3	12186.2	0.280532
C2190	C219	C	219	498	119	498	12185.3	12184.7	0.102391
C219R	C219	C	219	499	119	499	12185.3	12181.3	0.0138587
C219W	C219	C	219	497	119	497	12185.3	12186.2	0.282961
C2480	C248	C	248	501	120	501	12185.3	12184.7	0.102391
C248M	C248	C	248	500	120	500	12185.3	12185.8	0.222525
C248V	C248	C	248	502	120	502	12185.3	12181	0.0118291
C2530	C253	C	253	504	121	504	12185.3	12184.7	0.102391
C253E	C253	C	253	503	121	503	12185.3	12186.3	0.310123
C253Q	C253	C	253	505	121	505	12185.3	12181.4	0.0149382
C2610	C261	C	261	507	122	507	12185.3	12184.7	0.102391
C261M	C261	C	261	508	122	508	12185.3	12181.3	0.0143433
C261V	C261	C	261	506	122	506	12185.3	12186.2	0.29911
C2670	C267	C	267	510	123	510	12185.3	12184.7	0.102391
C267P	C267	C	267	509	123	509	12185.3	12186.3	0.310123
C267Q	C267	C	267	511	123	511	12185.3	12181.4	0.0149382
C2730	C273	C	273	513	124	513	12185.3	12184.7	0.102391
C273R	C273	C	273	512	124	512	12185.3	12186.2	0.29911
C273S	C273	C	273	514	124	514	12185.3	12181.3	0.0143433
C2750	C275	C	275	515	125	515	12185.3	12181	0.0117342
C275E	C275	C	275	516	125	516	12185.3	12180.6	0.00969024
C275G	C275	C	275	518	125	518	12185.3	12186.3	0.312311
C275K	C275	C	275	517	125	517	12185.3	12186.9	0.499336
C2850	C285	C	285	519	126	519	12185.3	12181	0.0118291
C285L	C285	C	285	522	126	522	12185.3	12187.1	0.625122
C285M	C285	C	285	521	126	521	12185.3	12181.3	0.0143433
C285V	C285	C	285	520	126	520	12185.3	12186.8	0.467495
C2950	C295	C	295	523	127	523	12185.3	12181	0.0118291
C295A	C295	C	295	524	127	524	12185.3	12187	0.553377
C295V	C295	C	295	525	127	525	12185.3	12181.3	0.0141995
C3030	C303	C	303	526	128	526	12185.3	12181	0.0118291
C303A	C303	C	303	527	128	527	12185.3	12180.9	0.0115171
C303M	C303	C	303	528	128	528	12185.3	12185.3	0.159814
C3040	C304	C	304	529	129	529	12185.3	12181	0.0118291
C304M	C304	C	304	531	129	531	12185.3	12186.4	0.341525
C304V	C304	C	304	530	129	530	12185.3	12180.7	0.0102281
C3050	C305	C	305	532	130	532	12185.3	12181	0.0118291
C305A	C305	C	305	533	130	533	12185.3	12186.9	0.536289
C305T	C305	C	305	534	130	534	12185.3	12181.3	0.0143433
C3060	C306	C	306	535	131	535	12185.3	12181	0.0118291
C306A	C306	C	306	537	131	537	12185.3	12181.4	0.0147894
C306V	C306	C	306	536	131	536	12185.3	12186.8	0.483722
C3070	C307	C	307	538	132	538	12185.3	12181	0.0118291
C307M	C307	C	307	540	132	540	12185.3	12181.3	0.0143433
C307V	C307	C	307	539	132	539	12185.3	12186.9	0.536289
C3260	C326	C	326	541	133	541	12185.3	12181	0.0118291
C326C	C326	C	326	543	133	543	12185.3	12181.3	0.0143433
C326S	C326	C	326	542	133	542	12185.3	12186.9	0.536289
C3390	C339	C	339	544	134	544	12185.3	12181	0.0118291
C339A	C339	C	339	545	134	545	12185.3	12186.9	0.536289
C339T	C339	C	339	546	134	546	12185.3	12181.3	0.0143433
C3420	C342	C	342	547	135	547	12185.3	12181	0.0118291
C342A	C342	C	342	548	135	548	12185.3	12180.9	0.0115171
C342P	C342	C	342	549	135	549	12185.3	12185.3	0.159814
B.230	B-23	B	-23	207	136	207	12185.3	12187.3	0.936041
B.23L	B-23	B	-23	208	136	208	12185.3	12187.3	0.868612
B.23R	B-23	B	-23	209	136	209	12185.3	12187.3	0.954719
B.210	B-21	B	-21	210	137	210	12185.3	12187.3	0.936041
B.21M	B-21	B	-21	211	137	211	12185.3	12187.3	0.868612
B.21T	B-21	B	-21	212	137	212	12185.3	12187.3	0.954719
B.160	B-16	B	-16	213	138	213	12185.3	12187.3	0.936041
B.16L	B-16	B	-16	215	138	215	12185.3	12185.9	0.2402
B.16V	B-16	B	-16	214	138	214	12185.3	12187.1	0.614202
B.110	B-11	B	-11	216	139	216	12185.3	12187.3	0.936041
B.11S	B-11	B	-11	217	139	217	12185.3	12186.7	0.42083
B.11W	B-11	B	-11	218	139	218	12185.3	12186	0.250392
B.100	B-10	B	-10	219	140	219	12185.3	12187.3	0.936041
B.10A	B-10	B	-10	220	140	220	12185.3	12186.5	0.37545
B.10G	B-10	B	-10	221	140	221	12185.3	12186.1	0.266644
B.80	B-8	B	-8	222	141	222	12185.3	12187.3	0.936041
B.8L	B-8	B	-8	223	141	223	12185.3	12186.8	0.462219
B.8V	B-8	B	-8	224	141	224	12185.3	12186.3	0.300589
B4F	B4	B	4	226	142	226	12185.3	12184.8	0.112891
B4S	B4	B	4	225	142	225	12185.3	12184.8	0.112891
B9D	B9	B	9	228	143	228	12185.3	12186.7	0.426191
B9H	B9	B	9	229	143	229	12185.3	12162.8	7.29883e-07
B9Y	B9	B	9	227	143	227	12185.3	12173.7	0.000223837
B11A	B11	B	11	231	144	231	12185.3	12184.1	0.0739423
B11S	B11	B	11	230	144	230	12185.3	12184.1	0.0739423
B12M	B12	B	12	233	145	233	12185.3	12184.9	0.119386
B12V	B12	B	12	232	145	232	12185.3	12184.9	0.119386
B24A	B24	B	24	236	146	236	12185.3	12186.8	0.475774
B24S	B24	B	24	234	146	234	12185.3	12183.7	0.0572041
B24T	B24	B	24	235	146	235	12185.3	12185.8	0.213149
B30D	B30	B	30	237	147	237	12185.3	12181.3	0.0140947
B30G	B30	B	30	238	147	238	12185.3	12181.3	0.0140947
B32L	B32	B	32	240	148	240	12185.3	12185.6	0.192605
B32Q	B32	B	32	239	148	239	12185.3	12185.6	0.192605
B41A	B41	B	41	241	149	241	12185.3	12184.9	0.116841
B41T	B41	B	41	242	149	242	12185.3	12184.9	0.116841
B45E	B45	B	45	243	150	243	12185.3	12169.6	2.51049e-05
B45G	B45	B	45	247	150	247	12185.3	12186.3	0.300592
B45K	B45	B	45	246	150	246	12185.3	12184.6	0.102009
B45M	B45	B	45	244	150	244	12185.3	12187.2	0.719005
B45T	B45	B	45	245	150	245	12185.3	12173.2	0.000169492
B46A	B46	B	46	249	151	249	12185.3	12187.2	0.719005
B46E	B46	B	46	248	151	248	12185.3	12187.2	0.719005
B52I	B52	B	52	250	152	250	12185.3	12186.3	0.300592
B52V	B52	B	52	251	152	251	12185.3	12186.3	0.300592
B58A	B58	B	58	253	153	253	12185.3	12187.2	0.73176
B58E	B58	B	58	252	153	252	12185.3	12187.2	0.73176
B59H	B59	B	59	255	154	255	12185.3	12186.2	0.292593
B59Y	B59	B	59	254	154	254	12185.3	12186.2	0.292593
B62G	B62	B	62	257	155	257	12185.3	12186.7	0.417779
B62R	B62	B	62	256	155	256	12185.3	12186.7	0.417779
B63E	B63	B	63	259	156	259	12185.3	12185.5	0.17127
B63N	B63	B	63	258	156	258	12185.3	12185.5	0.17127
B65Q	B65	B	65	260	157	260	12185.3	12186.5	0.369894
B65R	B65	B	65	261	157	261	12185.3	12186.5	0.369894
B66I	B66	B	66	262	158	262	12185.3	12186.5	0.371963
B66K	B66	B	66	264	158	264	12185.3	12186.4	0.331226
B66N	B66	B	66	263	158	263	12185.3	12186.5	0.369894
B67C	B67	B	67	266	159	266	12185.3	12181.8	0.0182984
B67F	B67	B	67	267	159	267	12185.3	12185.6	0.192573
B67M	B67	B	67	269	159	269	12185.3	12186.5	0.369894
B67S	B67	B	67	268	159	268	12185.3	12178.6	0.00307279
B67Y	B67	B	67	265	159	265	12185.3	12177.9	0.00218214
B69A	B69	B	69	270	160	270	12185.3	12176	0.000747409
B69R	B69	B	69	272	160	272	12185.3	12186.4	0.331226
B69T	B69	B	69	271	160	271	12185.3	12176	0.000751939
B70K	B70	B	70	276	161	276	12185.3	12186.9	0.536507
B70N	B70	B	70	274	161	274	12185.3	12176	0.000751939
B70Q	B70	B	70	273	161	273	12185.3	12177.9	0.00216905
B70S	B70	B	70	275	161	275	12185.3	12186.5	0.369894
B71A	B71	B	71	277	162	277	12185.3	12176	0.000751939
B71T	B71	B	71	278	162	278	12185.3	12176	0.000751939
B74D	B74	B	74	279	163	279	12185.3	12175.8	0.000700814
B74Y	B74	B	74	280	163	280	12185.3	12175.8	0.000700814
B76E	B76	B	76	281	164	281	12185.3	12187.3	0.945869
B76V	B76	B	76	282	164	282	12185.3	12187.3	0.945869
B77D	B77	B	77	285	165	285	12185.3	12187.1	0.655762
B77G	B77	B	77	286	165	286	12185.3	12187.3	0.899154
B77N	B77	B	77	284	165	284	12185.3	12185.3	0.156364
B77S	B77	B	77	283	165	283	12185.3	12186	0.254866
B80I	B80	B	80	289	166	289	12185.3	12187.3	0.99984
B80N	B80	B	80	287	166	287	12185.3	12186	0.256292
B80T	B80	B	80	288	166	288	12185.3	12185.7	0.205193
B81A	B81	B	81	291	167	291	12185.3	12185.3	0.156364
B81L	B81	B	81	290	167	290	12185.3	12185.3	0.156364
B82L	B82	B	82	293	168	293	12185.3	12186	0.256292
B82R	B82	B	82	292	168	292	12185.3	12186	0.256292
B83G	B83	B	83	294	169	294	12185.3	12186	0.256292
B83R	B83	B	83	295	169	295	12185.3	12186	0.256292
B90A	B90	B	90	296	170	296	12185.3	12187.3	0.899154
B90D	B90	B	90	297	170	297	12185.3	12187.3	0.899154
B94I	B94	B	94	299	171	299	12185.3	12186.4	0.344144
B94T	B94	B	94	298	171	298	12185.3	12186.3	0.323055
B94W	B94	B	94	300	171	300	12185.3	12184.8	0.112891
B95I	B95	B	95	303	172	303	12185.3	12187.1	0.669855
B95L	B95	B	95	301	172	301	12185.3	12186.5	0.353166
B95W	B95	B	95	302	172	302	12185.3	12183.4	0.0488561
B97N	B97	B	97	308	173	308	12185.3	12187	0.550288
B97R	B97	B	97	307	173	307	12185.3	12181.4	0.0145526
B97S	B97	B	97	304	173	304	12185.3	12181.6	0.0170549
B97T	B97	B	97	305	173	305	12185.3	12186.9	0.515158
B97V	B97	B	97	309	173	309	12185.3	12186.9	0.52364
B97W	B97	B	97	306	173	306	12185.3	12186.8	0.464151
B98M	B98	B	98	310	174	310	12185.3	12187.2	0.72662
B98T	B98	B	98	311	174	311	12185.3	12187.2	0.72662
B99F	B99	B	99	314	175	314	12185.3	12187	0.54334
B99S	B99	B	99	313	175	313	12185.3	12183.8	0.062003
B99Y	B99	B	99	312	175	312	12185.3	12185.2	0.143511
B103L	B103	B	103	316	176	316	12185.3	12186.2	0.28039
B103M	B103	B	103	317	176	317	12185.3	12187.3	0.899154
B103V	B103	B	103	315	176	315	12185.3	12186.2	0.282781
B109F	B109	B	109	319	177	319	12185.3	12187.3	0.943385
B109L	B109	B	109	318	177	318	12185.3	12187.3	0.943385
B113H	B113	B	113	320	178	320	12185.3	12187	0.556603
B113Y	B113	B	113	321	178	321	12185.3	12187	0.556603
B114D	B114	B	114	322	179	322	12185.3	12185.1	0.13664
B114H	B114	B	114	324	179	324	12185.3	12186.8	0.463083
B114N	B114	B	114	323	179	323	12185.3	12184	0.0675335
B116D	B116	B	116	329	180	329	12185.3	12183.4	0.0462437
B116F	B116	B	116	328	180	328	12185.3	12187.3	0.897744
B116H	B116	B	116	330	180	330	12185.3	12182.9	0.0351178
B116L	B116	B	116	327	180	327	12185.3	12187.2	0.710147
B116N	B116	B	116	331	180	331	12185.3	12187.1	0.630296
B116S	B116	B	116	326	180	326	12185.3	12186	0.24934
B116Y	B116	B	116	325	180	325	12185.3	12186.8	0.46838
B118C	B118	B	118	333	181	333	12185.3	12187.3	0.80354
B118Y	B118	B	118	332	181	332	12185.3	12187.3	0.80354
B131R	B131	B	131	334	182	334	12185.3	12187.3	0.936988
B131S	B131	B	131	335	182	335	12185.3	12187.3	0.936988
B143S	B143	B	143	337	183	337	12185.3	12168.6	1.53527e-05
B143T	B143	B	143	336	183	336	12185.3	12168.6	1.53527e-05
B145L	B145	B	145	339	184	339	12185.3	12187.3	0.855971
B145R	B145	B	145	338	184	338	12185.3	12187.3	0.855971
B147L	B147	B	147	341	185	341	12185.3	12168.6	1.53527e-05
B147W	B147	B	147	340	185	340	12185.3	12168.6	1.53527e-05
B152E	B152	B	152	342	186	342	12185.3	12182.5	0.0280367
B152V	B152	B	152	343	186	343	12185.3	12182.5	0.0280367
B156D	B156	B	156	345	187	345	12185.3	12187.1	0.643239
B156L	B156	B	156	346	187	346	12185.3	12186.4	0.349092
B156R	B156	B	156	344	187	344	12185.3	12182.6	0.0291428
B156W	B156	B	156	347	187	347	12185.3	12187.3	0.839167
B158A	B158	B	158	348	188	348	12185.3	12182.6	0.0298802
B158T	B158	B	158	349	188	349	12185.3	12182.6	0.0298802
B163E	B163	B	163	350	189	350	12185.3	12187.3	0.957501
B163L	B163	B	163	352	189	352	12185.3	12186.9	0.516325
B163T	B163	B	163	351	189	351	12185.3	12186.6	0.410341
B167S	B167	B	167	354	190	354	12185.3	12185.3	0.156063
B167W	B167	B	167	353	190	353	12185.3	12185.3	0.156063
B171H	B171	B	171	356	191	356	12185.3	12182.4	0.0265019
B171Y	B171	B	171	355	191	355	12185.3	12182.4	0.0265019
B177D	B177	B	177	357	192	357	12185.3	12187.2	0.737943
B177E	B177	B	177	358	192	358	12185.3	12187.2	0.737943
B178K	B178	B	178	359	193	359	12185.3	12186.5	0.359427
B178T	B178	B	178	360	193	360	12185.3	12186.5	0.359427
B180E	B180	B	180	361	194	361	12185.3	12183.3	0.0445877
B180Q	B180	B	180	362	194	362	12185.3	12183.3	0.0445877
B181E	B181	B	181	365	195	365	12185.3	12169	1.86356e-05
B181H	B181	B	181	364	195	364	12185.3	12187.1	0.643434
B181R	B181	B	181	363	195	363	12185.3	12169	1.85877e-05
B1940	B194	B	194	366	196	366	12185.3	12187.3	0.962327
B194I	B194	B	194	367	196	367	12185.3	12187.3	0.954889
B194V	B194	B	194	368	196	368	12185.3	12187.2	0.756461
B1990	B199	B	199	369	197	369	12185.3	12187.3	0.962327
B199A	B199	B	199	370	197	370	12185.3	12187.3	0.965626
B199V	B199	B	199	371	197	371	12185.3	12182	0.020656
B2450	B245	B	245	372	198	372	12185.3	12187.3	0.962327
B245A	B245	B	245	373	198	373	12185.3	12187.3	0.9171
B245T	B245	B	245	374	198	374	12185.3	12186.7	0.420319
B2750	B275	B	275	375	199	375	12185.3	12187.3	0.932027
B275E	B275	B	275	376	199	376	12185.3	12187.3	0.924071
B275K	B275	B	275	377	199	377	12185.3	12187.3	0.899154
B2820	B282	B	282	378	200	378	12185.3	12187.3	0.924734
B282I	B282	B	282	380	200	380	12185.3	12187.3	0.808255
B282V	B282	B	282	379	200	379	12185.3	12187.2	0.766666
B3050	B305	B	305	381	201	381	12185.3	12187.3	0.924734
B305A	B305	B	305	382	201	382	12185.3	12187.3	0.809289
B305T	B305	B	305	383	201	383	12185.3	12187.3	0.917416
B3070	B307	B	307	384	202	384	12185.3	12187.3	0.924734
B307M	B307	B	307	385	202	385	12185.3	12187.3	0.976441
B307T	B307	B	307	386	202	386	12185.3	12187	0.583017
B307V	B307	B	307	387	202	387	12185.3	12187	0.542898
B3250	B325	B	325	388	203	388	12185.3	12187.3	0.985182
B325C	B325	B	325	389	203	389	12185.3	12187.2	0.738075
B325S	B325	B	325	390	203	390	12185.3	12187.3	0.86199
DRB.250	DRB-25	DRB	-25	550	204	550	12185.3	12186.5	0.363153
DRB.25K	DRB-25	DRB	-25	551	204	551	12185.3	12185.1	0.132563
DRB.25R	DRB-25	DRB	-25	552	204	552	12185.3	12187.2	0.722007
DRB.240	DRB-24	DRB	-24	553	205	553	12185.3	12186.5	0.363153
DRB.24F	DRB-24	DRB	-24	555	205	555	12185.3	12187	0.590992
DRB.24L	DRB-24	DRB	-24	554	205	554	12185.3	12186.5	0.367428
DRB.170	DRB-17	DRB	-17	556	206	556	12185.3	12186.5	0.363153
DRB.17A	DRB-17	DRB	-17	558	206	558	12185.3	12187	0.590992
DRB.17T	DRB-17	DRB	-17	557	206	557	12185.3	12186.5	0.367428
DRB.160	DRB-16	DRB	-16	559	207	559	12185.3	12186.5	0.363153
DRB.16A	DRB-16	DRB	-16	560	207	560	12185.3	12185.1	0.133022
DRB.16V	DRB-16	DRB	-16	561	207	561	12185.3	12187.2	0.724449
DRB.10	DRB-1	DRB	-1	562	208	562	12185.3	12186.5	0.363153
DRB.1A	DRB-1	DRB	-1	563	208	563	12185.3	12186.5	0.36075
DRB.1S	DRB-1	DRB	-1	564	208	564	12185.3	12187.2	0.757342
DRB9E	DRB9	DRB	9	566	209	566	12185.3	12176.9	0.00124637
DRB9K	DRB9	DRB	9	567	209	567	12185.3	12186	0.241617
DRB9W	DRB9	DRB	9	565	209	565	12185.3	12178.3	0.00270355
DRB10E	DRB10	DRB	10	570	210	570	12185.3	12185.6	0.187646
DRB10Q	DRB10	DRB	10	568	210	568	12185.3	12186.5	0.366216
DRB10T	DRB10	DRB	10	571	210	571	12185.3	12185.4	0.16019
DRB10Y	DRB10	DRB	10	569	210	569	12185.3	12186	0.251246
DRB11D	DRB11	DRB	11	576	211	576	12185.3	12186	0.241617
DRB11G	DRB11	DRB	11	575	211	575	12185.3	12184.8	0.113046
DRB11L	DRB11	DRB	11	572	211	572	12185.3	12187.3	0.914299
DRB11P	DRB11	DRB	11	577	211	577	12185.3	12179.8	0.00613474
DRB11S	DRB11	DRB	11	573	211	573	12185.3	12185.9	0.238515
DRB11V	DRB11	DRB	11	574	211	574	12185.3	12180.8	0.010588
DRB12K	DRB12	DRB	12	578	212	578	12185.3	12185.9	0.238515
DRB12T	DRB12	DRB	12	579	212	579	12185.3	12185.9	0.238515
DRB13F	DRB13	DRB	13	580	213	580	12185.3	12187	0.583859
DRB13G	DRB13	DRB	13	584	213	584	12185.3	12185.7	0.209781
DRB13H	DRB13	DRB	13	582	213	582	12185.3	12179.4	0.00479949
DRB13R	DRB13	DRB	13	585	213	585	12185.3	12179.8	0.00613474
DRB13S	DRB13	DRB	13	581	213	581	12185.3	12186.6	0.380184
DRB13Y	DRB13	DRB	13	583	213	583	12185.3	12184.8	0.113046
DRB14E	DRB14	DRB	14	586	214	586	12185.3	12184.8	0.113046
DRB14K	DRB14	DRB	14	587	214	587	12185.3	12184.8	0.113046
DRB16H	DRB16	DRB	16	588	215	588	12185.3	12185.7	0.209781
DRB16Y	DRB16	DRB	16	589	215	589	12185.3	12185.7	0.209781
DRB25Q	DRB25	DRB	25	591	216	591	12185.3	12184.8	0.113046
DRB25R	DRB25	DRB	25	590	216	590	12185.3	12184.8	0.113046
DRB26F	DRB26	DRB	26	594	217	594	12185.3	12185.7	0.201828
DRB26L	DRB26	DRB	26	592	217	592	12185.3	12187.3	0.926046
DRB26Y	DRB26	DRB	26	593	217	593	12185.3	12184.5	0.0910959
DRB28D	DRB28	DRB	28	596	218	596	12185.3	12184.7	0.10595
DRB28E	DRB28	DRB	28	595	218	595	12185.3	12185.5	0.172838
DRB28H	DRB28	DRB	28	597	218	597	12185.3	12186	0.241617
DRB30C	DRB30	DRB	30	598	219	598	12185.3	12187.3	0.914299
DRB30G	DRB30	DRB	30	601	219	601	12185.3	12186	0.241617
DRB30H	DRB30	DRB	30	603	219	603	12185.3	12186.1	0.278441
DRB30L	DRB30	DRB	30	600	219	600	12185.3	12184.8	0.113046
DRB30R	DRB30	DRB	30	602	219	602	12185.3	12185.6	0.187646
DRB30Y	DRB30	DRB	30	599	219	599	12185.3	12184.7	0.105542
DRB31F	DRB31	DRB	31	605	220	605	12185.3	12187	0.583859
DRB31I	DRB31	DRB	31	604	220	604	12185.3	12187.3	0.805734
DRB31V	DRB31	DRB	31	606	220	606	12185.3	12185.6	0.187646
DRB32H	DRB32	DRB	32	608	221	608	12185.3	12185.7	0.201922
DRB32Y	DRB32	DRB	32	607	221	607	12185.3	12185.7	0.201922
DRB37H	DRB37	DRB	37	610	222	610	12185.3	12179.4	0.00479949
DRB37N	DRB37	DRB	37	609	222	609	12185.3	12179.4	0.00479949
DRB38A	DRB38	DRB	38	618	223	618	12185.3	12185.6	0.187646
DRB38L	DRB38	DRB	38	619	223	619	12185.3	12186.1	0.276396
DRB38V	DRB38	DRB	38	617	223	617	12185.3	12187.3	0.975924
DRB40F	DRB40	DRB	40	620	224	620	12185.3	12185.6	0.187646
DRB40Y	DRB40	DRB	40	621	224	621	12185.3	12185.6	0.187646
DRB47F	DRB47	DRB	47	623	225	623	12185.3	12183.1	0.0408597
DRB47Y	DRB47	DRB	47	622	225	622	12185.3	12183.1	0.0408597
DRB51R	DRB51	DRB	51	625	226	625	12185.3	12186.4	0.336716
DRB51T	DRB51	DRB	51	624	226	624	12185.3	12186.4	0.336716
DRB57A	DRB57	DRB	57	629	227	629	12185.3	12186.6	0.387104
DRB57D	DRB57	DRB	57	626	227	626	12185.3	12186.6	0.400619
DRB57S	DRB57	DRB	57	627	227	627	12185.3	12186.6	0.388284
DRB57V	DRB57	DRB	57	628	227	628	12185.3	12185	0.124833
DRB58A	DRB58	DRB	58	630	228	630	12185.3	12182.6	0.0291843
DRB58D	DRB58	DRB	58	615	228	615	12185.3	12187.3	0.8143
DRB58E	DRB58	DRB	58	631	228	631	12185.3	12182.6	0.0291843
DRB58F	DRB58	DRB	58	614	228	614	12185.3	12186.1	0.261518
DRB58L	DRB58	DRB	58	616	228	616	12185.3	12186.1	0.275988
DRB58N	DRB58	DRB	58	612	228	612	12185.3	12186.8	0.460277
DRB58S	DRB58	DRB	58	611	228	611	12185.3	12183.9	0.0644164
DRB58Y	DRB58	DRB	58	613	228	613	12185.3	12182.9	0.0354229
DRB60H	DRB60	DRB	60	634	229	634	12185.3	12186.6	0.387104
DRB60S	DRB60	DRB	60	633	229	633	12185.3	12185.5	0.176988
DRB60Y	DRB60	DRB	60	632	229	632	12185.3	12186.5	0.350333
DRB670	DRB67	DRB	67	638	230	638	12185.3	12183.3	0.043718
DRB67F	DRB67	DRB	67	637	230	637	12185.3	12182	0.0206512
DRB67I	DRB67	DRB	67	636	230	636	12185.3	12180.4	0.00846751
DRB67L	DRB67	DRB	67	635	230	635	12185.3	12174.1	0.000274301
DRB700	DRB70	DRB	70	642	231	642	12185.3	12183.3	0.043718
DRB70D	DRB70	DRB	70	640	231	640	12185.3	12185.4	0.17022
DRB70Q	DRB70	DRB	70	639	231	639	12185.3	12185.1	0.13981
DRB70R	DRB70	DRB	70	641	231	641	12185.3	12187.2	0.735873
DRB710	DRB71	DRB	71	646	232	646	12185.3	12183.3	0.043718
DRB71A	DRB71	DRB	71	647	232	647	12185.3	12178.1	0.00241333
DRB71E	DRB71	DRB	71	644	232	644	12185.3	12187.3	0.964043
DRB71K	DRB71	DRB	71	645	232	645	12185.3	12179.9	0.0063443
DRB71R	DRB71	DRB	71	643	232	643	12185.3	12187.2	0.701865
DRB730	DRB73	DRB	73	650	233	650	12185.3	12183.3	0.043718
DRB73A	DRB73	DRB	73	648	233	648	12185.3	12187.3	0.838941
DRB73G	DRB73	DRB	73	649	233	649	12185.3	12187.3	0.84149
DRB740	DRB74	DRB	74	656	234	656	12185.3	12183.3	0.043718
DRB74A	DRB74	DRB	74	651	234	651	12185.3	12186.6	0.408579
DRB74E	DRB74	DRB	74	653	234	653	12185.3	12185.6	0.185814
DRB74L	DRB74	DRB	74	655	234	655	12185.3	12185.3	1
DRB74Q	DRB74	DRB	74	654	234	654	12185.3	12184.8	0.113046
DRB74R	DRB74	DRB	74	652	234	652	12185.3	12182.9	0.0360997
DRB770	DRB77	DRB	77	659	235	659	12185.3	12183.3	0.043718
DRB77N	DRB77	DRB	77	658	235	658	12185.3	12182.9	0.0360997
DRB77T	DRB77	DRB	77	657	235	657	12185.3	12182.9	0.0356782
DRB780	DRB78	DRB	78	662	236	662	12185.3	12183.3	0.043718
DRB78V	DRB78	DRB	78	661	236	661	12185.3	12183.9	0.0643758
DRB78Y	DRB78	DRB	78	660	236	660	12185.3	12183.9	0.0649697
DRB850	DRB85	DRB	85	665	237	665	12185.3	12183.3	0.043718
DRB85A	DRB85	DRB	85	664	237	664	12185.3	12187.3	0.965465
DRB85V	DRB85	DRB	85	663	237	663	12185.3	12187.3	0.974577
DRB860	DRB86	DRB	86	668	238	668	12185.3	12183.3	0.043718
DRB86G	DRB86	DRB	86	666	238	666	12185.3	12186.8	0.489248
DRB86V	DRB86	DRB	86	667	238	667	12185.3	12186.8	0.491356
DRB960	DRB96	DRB	96	669	239	669	12185.3	12186.5	0.351438
DRB96E	DRB96	DRB	96	670	239	670	12185.3	12184.6	0.0964714
DRB96H	DRB96	DRB	96	672	239	672	12185.3	12187	0.595521
DRB96Q	DRB96	DRB	96	673	239	673	12185.3	12187.2	0.757342
DRB96Y	DRB96	DRB	96	671	239	671	12185.3	12185.7	0.205869
DRB980	DRB98	DRB	98	674	240	674	12185.3	12186.5	0.351438
DRB98E	DRB98	DRB	98	676	240	676	12185.3	12185.7	0.205869
DRB98K	DRB98	DRB	98	675	240	675	12185.3	12186.5	0.367428
DRB1040	DRB104	DRB	104	677	241	677	12185.3	12186.5	0.351438
DRB104A	DRB104	DRB	104	679	241	679	12185.3	12185.7	0.205869
DRB104S	DRB104	DRB	104	678	241	678	12185.3	12186.5	0.367428
DRB1200	DRB120	DRB	120	680	242	680	12185.3	12186.5	0.351438
DRB120N	DRB120	DRB	120	682	242	682	12185.3	12185.7	0.205869
DRB120S	DRB120	DRB	120	681	242	681	12185.3	12186.5	0.367428
DRB1330	DRB133	DRB	133	683	243	683	12185.3	12186.5	0.351438
DRB133L	DRB133	DRB	133	685	243	685	12185.3	12187.2	0.757342
DRB133R	DRB133	DRB	133	684	243	684	12185.3	12186.4	0.349083
DRB1400	DRB140	DRB	140	686	244	686	12185.3	12186.5	0.351438
DRB140A	DRB140	DRB	140	688	244	688	12185.3	12187.2	0.757342
DRB140T	DRB140	DRB	140	687	244	687	12185.3	12186.4	0.349083
DRB1420	DRB142	DRB	142	689	245	689	12185.3	12186.5	0.351438
DRB142M	DRB142	DRB	142	691	245	691	12185.3	12187.2	0.757342
DRB142V	DRB142	DRB	142	690	245	690	12185.3	12186.4	0.349083
DRB1490	DRB149	DRB	149	692	246	692	12185.3	12186.5	0.351438
DRB149H	DRB149	DRB	149	693	246	693	12185.3	12186.5	0.365006
DRB149Q	DRB149	DRB	149	694	246	694	12185.3	12186.5	0.361068
DRB1800	DRB180	DRB	180	695	247	695	12185.3	12186.5	0.351438
DRB180L	DRB180	DRB	180	697	247	697	12185.3	12185.7	0.205869
DRB180V	DRB180	DRB	180	696	247	696	12185.3	12186.5	0.367428
DRB1810	DRB181	DRB	181	698	248	698	12185.3	12186.5	0.351438
DRB181T	DRB181	DRB	181	699	248	699	12185.3	12186.5	0.351438
DRB2330	DRB233	DRB	233	700	249	700	12185.3	12186.5	0.351438
DRB233R	DRB233	DRB	233	702	249	702	12185.3	12187	0.595521
DRB233T	DRB233	DRB	233	701	249	701	12185.3	12184.5	0.0902495
DQA.160	DQA-16	DQA	-16	704	250	704	12185.3	12185	0.123749
DQA.16L	DQA-16	DQA	-16	703	250	703	12185.3	12181.5	0.0159284
DQA.16M	DQA-16	DQA	-16	705	250	705	12185.3	12181.5	0.0156682
DQA.130	DQA-13	DQA	-13	707	251	707	12185.3	12185	0.123749
DQA.13A	DQA-13	DQA	-13	706	251	706	12185.3	12187	0.590201
DQA.13T	DQA-13	DQA	-13	708	251	708	12185.3	12186.6	0.40174
DQA.70	DQA-7	DQA	-7	711	252	711	12185.3	12185	0.123749
DQA.7M	DQA-7	DQA	-7	710	252	710	12185.3	12187.2	0.712685
DQA.7V	DQA-7	DQA	-7	709	252	709	12185.3	12187.2	0.727131
DQA.60	DQA-6	DQA	-6	713	253	713	12185.3	12185	0.123749
DQA.6M	DQA-6	DQA	-6	712	253	712	12185.3	12186.2	0.297468
DQA.6T	DQA-6	DQA	-6	714	253	714	12185.3	12186.3	0.313567
DQA10	DQA1	DQA	1	716	254	716	12185.3	12185	0.123749
DQA1E	DQA1	DQA	1	715	254	715	12185.3	12187	0.590201
DQA1K	DQA1	DQA	1	717	254	717	12185.3	12186.6	0.40174
DQA20	DQA2	DQA	2	720	255	720	12185.3	12185	0.123749
DQA2D	DQA2	DQA	2	718	255	718	12185.3	12187.2	0.727131
DQA2G	DQA2	DQA	2	719	255	719	12185.3	12187.2	0.712685
DQA110	DQA11	DQA	11	722	256	722	12185.3	12185	0.123749
DQA11C	DQA11	DQA	11	721	256	721	12185.3	12181.5	0.0155116
DQA11Y	DQA11	DQA	11	723	256	723	12185.3	12181.4	0.0152575
DQA18F	DQA18	DQA	18	724	257	724	12185.3	12181.4	0.0152575
DQA18S	DQA18	DQA	18	725	257	725	12185.3	12181.4	0.0152575
DQA25F	DQA25	DQA	25	727	258	727	12185.3	12185	0.125058
DQA25Y	DQA25	DQA	25	726	258	726	12185.3	12185	0.125058
DQA26S	DQA26	DQA	26	729	259	729	12185.3	12181	0.0116471
DQA26T	DQA26	DQA	26	728	259	728	12185.3	12181	0.0116471
DQA34E	DQA34	DQA	34	730	260	730	12185.3	12185.6	0.18629
DQA34Q	DQA34	DQA	34	731	260	731	12185.3	12185.6	0.18629
DQA40E	DQA40	DQA	40	732	261	732	12185.3	12182.6	0.0300986
DQA40G	DQA40	DQA	40	733	261	733	12185.3	12182.6	0.0300986
DQA41K	DQA41	DQA	41	735	262	735	12185.3	12186.9	0.514248
DQA41R	DQA41	DQA	41	734	262	734	12185.3	12186.9	0.514248
DQA44A	DQA44	DQA	44	737	263	737	12185.3	12185	0.123749
DQA44T	DQA44	DQA	44	736	263	736	12185.3	12185	0.123749
DQA45A	DQA45	DQA	45	738	264	738	12185.3	12181.4	0.0152575
DQA45V	DQA45	DQA	45	739	264	739	12185.3	12181.4	0.0152575
DQA47C	DQA47	DQA	47	743	265	743	12185.3	12182.6	0.0300986
DQA47K	DQA47	DQA	47	741	265	741	12185.3	12184.9	0.119645
DQA47Q	DQA47	DQA	47	742	265	742	12185.3	12181	0.0116471
DQA47R	DQA47	DQA	47	740	265	740	12185.3	12181.4	0.0152575
DQA48L	DQA48	DQA	48	745	266	745	12185.3	12181.4	0.0152575
DQA48W	DQA48	DQA	48	744	266	744	12185.3	12181.4	0.0152575
DQA50E	DQA50	DQA	50	746	267	746	12185.3	12181.4	0.0152575
DQA50L	DQA50	DQA	50	747	267	747	12185.3	12186.1	0.277419
DQA50V	DQA50	DQA	50	748	267	748	12185.3	12182.6	0.0300986
DQA51F	DQA51	DQA	51	749	268	749	12185.3	12182.6	0.0300986
DQA51L	DQA51	DQA	51	750	268	750	12185.3	12182.6	0.0300986
DQA52H	DQA52	DQA	52	752	269	752	12185.3	12184.9	0.119645
DQA52R	DQA52	DQA	52	753	269	753	12185.3	12173.2	0.000171802
DQA52S	DQA52	DQA	52	751	269	751	12185.3	12181.4	0.0152575
DQA53G	DQA53	DQA	53	756	270	756	12185.3	12184.9	0.118981
DQA53K	DQA53	DQA	53	754	270	754	12185.3	12181.4	0.0152575
DQA53Q	DQA53	DQA	53	757	270	757	12185.3	12182.9	0.0357455
DQA53R	DQA53	DQA	53	755	270	755	12185.3	12186.1	0.277419
DQA54F	DQA54	DQA	54	758	271	758	12185.3	12184.9	0.119645
DQA54L	DQA54	DQA	54	759	271	759	12185.3	12184.9	0.119645
DQA55G	DQA55	DQA	55	760	272	760	12185.3	12181.4	0.0152575
DQA55R	DQA55	DQA	55	761	272	761	12185.3	12181.4	0.0152575
DQA560	DQA56	DQA	56	763	273	763	12185.3	12187.3	0.787631
DQA56G	DQA56	DQA	56	762	273	762	12185.3	12181.4	0.0152575
DQA56R	DQA56	DQA	56	764	273	764	12185.3	12181	0.0116471
DQA61F	DQA61	DQA	61	766	274	766	12185.3	12181.4	0.0152575
DQA61G	DQA61	DQA	61	765	274	765	12185.3	12181.4	0.0152575
DQA64R	DQA64	DQA	64	767	275	767	12185.3	12181.4	0.0152575
DQA64T	DQA64	DQA	64	768	275	768	12185.3	12181.4	0.0152575
DQA66I	DQA66	DQA	66	770	276	770	12185.3	12181.4	0.0152575
DQA66M	DQA66	DQA	66	769	276	769	12185.3	12181.4	0.0152575
DQA69A	DQA69	DQA	69	771	277	771	12185.3	12181.4	0.0152575
DQA69L	DQA69	DQA	69	772	277	772	12185.3	12180.9	0.011154
DQA69T	DQA69	DQA	69	773	277	773	12185.3	12186.2	0.287486
DQA75I	DQA75	DQA	75	774	278	774	12185.3	12182.7	0.0311721
DQA75S	DQA75	DQA	75	775	278	775	12185.3	12182.7	0.0311721
DQA76L	DQA76	DQA	76	777	279	777	12185.3	12187.3	0.787631
DQA76M	DQA76	DQA	76	776	279	776	12185.3	12181.4	0.0152575
DQA76V	DQA76	DQA	76	778	279	778	12185.3	12181	0.0116471
DQA80S	DQA80	DQA	80	780	280	780	12185.3	12181.4	0.0152575
DQA80Y	DQA80	DQA	80	779	280	779	12185.3	12181.4	0.0152575
DQA1070	DQA107	DQA	107	782	281	782	12185.3	12185	0.123749
DQA107I	DQA107	DQA	107	783	281	783	12185.3	12182.7	0.0311721
DQA107T	DQA107	DQA	107	781	281	781	12185.3	12182.7	0.0319278
DQA1290	DQA129	DQA	129	786	282	786	12185.3	12185	0.123749
DQA129H	DQA129	DQA	129	785	282	785	12185.3	12182.6	0.0289417
DQA129Q	DQA129	DQA	129	784	282	784	12185.3	12182.6	0.0293899
DQA1300	DQA130	DQA	130	789	283	789	12185.3	12185	0.123749
DQA130A	DQA130	DQA	130	788	283	788	12185.3	12186.9	0.514248
DQA130S	DQA130	DQA	130	787	283	787	12185.3	12186.9	0.504628
DQA1380	DQA138	DQA	138	791	284	791	12185.3	12185	0.123749
DQA138I	DQA138	DQA	138	792	284	792	12185.3	12185.5	0.178242
DQA138T	DQA138	DQA	138	790	284	790	12185.3	12184.2	0.0764969
DQA1560	DQA156	DQA	156	794	285	794	12185.3	12185	0.123749
DQA156F	DQA156	DQA	156	793	285	793	12185.3	12182.7	0.0319278
DQA156L	DQA156	DQA	156	795	285	795	12185.3	12182.7	0.0311721
DQA1600	DQA160	DQA	160	797	286	797	12185.3	12185	0.123749
DQA160A	DQA160	DQA	160	796	286	796	12185.3	12186.3	0.302618
DQA160D	DQA160	DQA	160	798	286	798	12185.3	12186.3	0.317124
DQA160S	DQA160	DQA	160	799	286	799	12185.3	12186	0.245534
DQA1610	DQA161	DQA	161	801	287	801	12185.3	12185	0.123749
DQA161D	DQA161	DQA	161	800	287	800	12185.3	12182.7	0.0319278
DQA161E	DQA161	DQA	161	802	287	802	12185.3	12182.7	0.0311721
DQA1630	DQA163	DQA	163	804	288	804	12185.3	12185	0.123749
DQA163I	DQA163	DQA	163	803	288	803	12185.3	12182.7	0.0319278
DQA163S	DQA163	DQA	163	805	288	805	12185.3	12182.7	0.0311721
DQA1750	DQA175	DQA	175	807	289	807	12185.3	12185	0.123749
DQA175E	DQA175	DQA	175	808	289	808	12185.3	12186.1	0.27283
DQA175K	DQA175	DQA	175	809	289	809	12185.3	12182.7	0.0311721
DQA175Q	DQA175	DQA	175	806	289	806	12185.3	12181.5	0.0155116
DQA1870	DQA187	DQA	187	811	290	811	12185.3	12185	0.123749
DQA187A	DQA187	DQA	187	810	290	810	12185.3	12181	0.0118972
DQA187T	DQA187	DQA	187	812	290	812	12185.3	12181	0.0116471
DQA2070	DQA207	DQA	207	815	291	815	12185.3	12185	0.123749
DQA207M	DQA207	DQA	207	814	291	814	12185.3	12178.8	0.00359846
DQA207V	DQA207	DQA	207	813	291	813	12185.3	12178.8	0.00351632
DQA2150	DQA215	DQA	215	817	292	817	12185.3	12185	0.123749
DQA215F	DQA215	DQA	215	816	292	816	12185.3	12186.2	0.280507
DQA215L	DQA215	DQA	215	818	292	818	12185.3	12186.1	0.277419
DQA2180	DQA218	DQA	218	820	293	820	12185.3	12185	0.123749
DQA218Q	DQA218	DQA	218	819	293	819	12185.3	12181.5	0.0155116
DQA218R	DQA218	DQA	218	821	293	821	12185.3	12181.4	0.0152575
DQB.270	DQB-27	DQB	-27	822	294	822	12185.3	12186	0.25347
DQB.27A	DQB-27	DQB	-27	823	294	823	12185.3	12186.8	0.488403
DQB.27S	DQB-27	DQB	-27	824	294	824	12185.3	12186.9	0.496806
DQB.210	DQB-21	DQB	-21	825	295	825	12185.3	12186	0.25347
DQB.21D	DQB-21	DQB	-21	827	295	827	12185.3	12186.9	0.496806
DQB.21G	DQB-21	DQB	-21	826	295	826	12185.3	12186.8	0.488403
DQB.180	DQB-18	DQB	-18	828	296	828	12185.3	12186	0.25347
DQB.18A	DQB-18	DQB	-18	829	296	829	12185.3	12186.7	0.430075
DQB.18V	DQB-18	DQB	-18	830	296	830	12185.3	12187.1	0.613204
DQB.100	DQB-10	DQB	-10	831	297	831	12185.3	12186	0.25347
DQB.10A	DQB-10	DQB	-10	833	297	833	12185.3	12187.1	0.669444
DQB.10S	DQB-10	DQB	-10	832	297	832	12185.3	12181.9	0.0202841
DQB.90	DQB-9	DQB	-9	834	298	834	12185.3	12186	0.25347
DQB.9I	DQB-9	DQB	-9	836	298	836	12185.3	12186.9	0.496806
DQB.9M	DQB-9	DQB	-9	835	298	835	12185.3	12186.8	0.488403
DQB.60	DQB-6	DQB	-6	837	299	837	12185.3	12186	0.25347
DQB.6S	DQB-6	DQB	-6	839	299	839	12185.3	12186.9	0.496806
DQB.6T	DQB-6	DQB	-6	838	299	838	12185.3	12186.8	0.488403
DQB.50	DQB-5	DQB	-5	840	300	840	12185.3	12186	0.25347
DQB.5P	DQB-5	DQB	-5	841	300	841	12185.3	12186.8	0.488403
DQB.5S	DQB-5	DQB	-5	842	300	842	12185.3	12186.9	0.496806
DQB.40	DQB-4	DQB	-4	843	301	843	12185.3	12186	0.25347
DQB.4L	DQB-4	DQB	-4	845	301	845	12185.3	12186.9	0.496806
DQB.4V	DQB-4	DQB	-4	844	301	844	12185.3	12186.8	0.488403
DQB9F	DQB9	DQB	9	847	302	847	12185.3	12176.9	0.00122651
DQB9L	DQB9	DQB	9	848	302	848	12185.3	12187.1	0.651321
DQB9Y	DQB9	DQB	9	846	302	846	12185.3	12178	0.00226766
DQB13A	DQB13	DQB	13	850	303	850	12185.3	12185.1	0.139727
DQB13G	DQB13	DQB	13	849	303	849	12185.3	12185.1	0.139727
DQB14L	DQB14	DQB	14	852	304	852	12185.3	12186.9	0.496806
DQB14M	DQB14	DQB	14	851	304	851	12185.3	12186.9	0.496806
DQB26G	DQB26	DQB	26	855	305	855	12185.3	12187.3	0.887137
DQB26L	DQB26	DQB	26	853	305	853	12185.3	12186.1	0.270008
DQB26Y	DQB26	DQB	26	854	305	854	12185.3	12185.1	0.139727
DQB28S	DQB28	DQB	28	856	306	856	12185.3	12187.3	0.904208
DQB28T	DQB28	DQB	28	857	306	857	12185.3	12187.3	0.904208
DQB30H	DQB30	DQB	30	860	307	860	12185.3	12187	0.551734
DQB30S	DQB30	DQB	30	858	307	858	12185.3	12187.3	0.904208
DQB30Y	DQB30	DQB	30	859	307	859	12185.3	12186.9	0.508431
DQB37D	DQB37	DQB	37	863	308	863	12185.3	12187.1	0.651321
DQB37I	DQB37	DQB	37	861	308	861	12185.3	12187.3	0.904208
DQB37Y	DQB37	DQB	37	862	308	862	12185.3	12187.3	0.960616
DQB38A	DQB38	DQB	38	865	309	865	12185.3	12187.3	0.892726
DQB38V	DQB38	DQB	38	864	309	864	12185.3	12187.3	0.892726
DQB45E	DQB45	DQB	45	867	310	867	12185.3	12185.3	0.158354
DQB45G	DQB45	DQB	45	866	310	866	12185.3	12185.3	0.158354
DQB46E	DQB46	DQB	46	868	311	868	12185.3	12187.3	0.904208
DQB46V	DQB46	DQB	46	869	311	869	12185.3	12187.3	0.904208
DQB47F	DQB47	DQB	47	870	312	870	12185.3	12187.3	0.904208
DQB47Y	DQB47	DQB	47	871	312	871	12185.3	12187.3	0.904208
DQB52L	DQB52	DQB	52	872	313	872	12185.3	12187.3	0.904208
DQB52P	DQB52	DQB	52	873	313	873	12185.3	12187.3	0.904208
DQB53L	DQB53	DQB	53	874	314	874	12185.3	12181.4	0.0146737
DQB53Q	DQB53	DQB	53	875	314	875	12185.3	12181.4	0.0146737
DQB55L	DQB55	DQB	55	876	315	876	12185.3	12187.3	0.904208
DQB55P	DQB55	DQB	55	877	315	877	12185.3	12179.1	0.00419044
DQB55R	DQB55	DQB	55	878	315	878	12185.3	12181.1	0.0123634
DQB56L	DQB56	DQB	56	880	316	880	12185.3	12187	0.552711
DQB56P	DQB56	DQB	56	879	316	879	12185.3	12187	0.552711
DQB57A	DQB57	DQB	57	881	317	881	12185.3	12184.6	0.099664
DQB57D	DQB57	DQB	57	882	317	882	12185.3	12185.1	0.138961
DQB57S	DQB57	DQB	57	884	317	884	12185.3	12185.3	0.155164
DQB57V	DQB57	DQB	57	883	317	883	12185.3	12186.7	0.418396
DQB60N	DQB60	DQB	60	886	318	886	12185.3	12187.2	0.747467
DQB60Y	DQB60	DQB	60	885	318	885	12185.3	12187.2	0.747467
DQB66D	DQB66	DQB	66	887	319	887	12185.3	12187.3	0.943972
DQB66E	DQB66	DQB	66	888	319	888	12185.3	12187.3	0.943972
DQB67I	DQB67	DQB	67	889	320	889	12185.3	12187.3	0.943972
DQB67V	DQB67	DQB	67	890	320	890	12185.3	12187.3	0.943972
DQB70E	DQB70	DQB	70	893	321	893	12185.3	12187.3	0.893747
DQB70G	DQB70	DQB	70	894	321	894	12185.3	12181.7	0.0176382
DQB70R	DQB70	DQB	70	891	321	891	12185.3	12181.9	0.0200464
DQB70T	DQB70	DQB	70	892	321	892	12185.3	12185	0.125599
DQB71A	DQB71	DQB	71	899	322	899	12185.3	12187.3	0.880207
DQB71D	DQB71	DQB	71	898	322	898	12185.3	12187.3	0.893747
DQB71K	DQB71	DQB	71	895	322	895	12185.3	12187.3	0.904208
DQB71R	DQB71	DQB	71	897	322	897	12185.3	12185	0.125599
DQB71T	DQB71	DQB	71	896	322	896	12185.3	12187.3	0.981285
DQB74A	DQB74	DQB	74	900	323	900	12185.3	12187.3	0.904208
DQB74E	DQB74	DQB	74	901	323	901	12185.3	12187.3	0.977562
DQB74S	DQB74	DQB	74	902	323	902	12185.3	12187.3	0.903663
DQB75L	DQB75	DQB	75	904	324	904	12185.3	12187.3	0.977562
DQB75V	DQB75	DQB	75	903	324	903	12185.3	12187.3	0.977562
DQB77R	DQB77	DQB	77	905	325	905	12185.3	12187.3	0.950476
DQB77T	DQB77	DQB	77	906	325	906	12185.3	12187.3	0.950476
DQB84E	DQB84	DQB	84	908	326	908	12185.3	12181.4	0.0146737
DQB84Q	DQB84	DQB	84	907	326	907	12185.3	12181.4	0.0146737
DQB85L	DQB85	DQB	85	909	327	909	12185.3	12181.4	0.0146737
DQB85V	DQB85	DQB	85	910	327	910	12185.3	12181.4	0.0146737
DQB860	DQB86	DQB	86	913	328	913	12185.3	12186.3	0.312311
DQB86A	DQB86	DQB	86	912	328	912	12185.3	12182	0.0211444
DQB86E	DQB86	DQB	86	911	328	911	12185.3	12181.4	0.0146737
DQB86G	DQB86	DQB	86	914	328	914	12185.3	12187	0.548
DQB870	DQB87	DQB	87	917	329	917	12185.3	12186.3	0.312311
DQB87F	DQB87	DQB	87	918	329	918	12185.3	12176	0.0007595
DQB87L	DQB87	DQB	87	915	329	915	12185.3	12181.4	0.0146737
DQB87Y	DQB87	DQB	87	916	329	916	12185.3	12187.3	0.866016
DQB890	DQB89	DQB	89	921	330	921	12185.3	12186.3	0.312311
DQB89G	DQB89	DQB	89	920	330	920	12185.3	12181.1	0.0122658
DQB89T	DQB89	DQB	89	919	330	919	12185.3	12181.4	0.0146737
DQB900	DQB90	DQB	90	924	331	924	12185.3	12186.3	0.312311
DQB90I	DQB90	DQB	90	923	331	923	12185.3	12181.1	0.0122658
DQB90T	DQB90	DQB	90	922	331	922	12185.3	12181.4	0.0146737
DQB1160	DQB116	DQB	116	926	332	926	12185.3	12186.5	0.370141
DQB116I	DQB116	DQB	116	927	332	927	12185.3	12187.3	0.880207
DQB116V	DQB116	DQB	116	925	332	925	12185.3	12187.2	0.726773
DQB1250	DQB125	DQB	125	929	333	929	12185.3	12186.5	0.370141
DQB125A	DQB125	DQB	125	928	333	928	12185.3	12181.4	0.0150284
DQB125G	DQB125	DQB	125	931	333	931	12185.3	12177.6	0.00179763
DQB125S	DQB125	DQB	125	930	333	930	12185.3	12187.3	0.880207
DQB1260	DQB126	DQB	126	933	334	933	12185.3	12186.5	0.370141
DQB126H	DQB126	DQB	126	934	334	934	12185.3	12185.3	0.155164
DQB126Q	DQB126	DQB	126	932	334	932	12185.3	12187.2	0.742104
DQB1300	DQB130	DQB	130	936	335	936	12185.3	12186.5	0.370141
DQB130Q	DQB130	DQB	130	937	335	937	12185.3	12187	0.548
DQB130R	DQB130	DQB	130	935	335	935	12185.3	12186.1	0.259739
DQB1350	DQB135	DQB	135	940	336	940	12185.3	12186.5	0.370141
DQB135D	DQB135	DQB	135	938	336	938	12185.3	12181.3	0.0143899
DQB135G	DQB135	DQB	135	939	336	939	12185.3	12181.9	0.0202841
DQB1360	DQB136	DQB	136	943	337	943	12185.3	12186.5	0.370141
DQB136E	DQB136	DQB	136	942	337	942	12185.3	12185.2	0.148124
DQB136Q	DQB136	DQB	136	941	337	941	12185.3	12186.6	0.383395
DQB1400	DQB140	DQB	140	946	338	946	12185.3	12186.5	0.370141
DQB140A	DQB140	DQB	140	944	338	944	12185.3	12182.1	0.0228257
DQB140T	DQB140	DQB	140	945	338	945	12185.3	12179.5	0.00512082
DQB1670	DQB167	DQB	167	949	339	949	12185.3	12186.1	0.259739
DQB167H	DQB167	DQB	167	948	339	948	12185.3	12185.1	0.139727
DQB167R	DQB167	DQB	167	947	339	947	12185.3	12187.2	0.723651
DQB1820	DQB182	DQB	182	952	340	952	12185.3	12186.1	0.259739
DQB182N	DQB182	DQB	182	951	340	951	12185.3	12179.5	0.00512082
DQB182S	DQB182	DQB	182	950	340	950	12185.3	12183.3	0.0449627
DQB1850	DQB185	DQB	185	955	341	955	12185.3	12186.1	0.259739
DQB185I	DQB185	DQB	185	954	341	954	12185.3	12182.2	0.0233012
DQB185T	DQB185	DQB	185	953	341	953	12185.3	12185.9	0.226982
DQB1970	DQB197	DQB	197	957	342	957	12185.3	12187.3	0.842054
DQB197N	DQB197	DQB	197	958	342	958	12185.3	12187.1	0.651321
DQB197S	DQB197	DQB	197	956	342	956	12185.3	12187.2	0.77392
DQB2030	DQB203	DQB	203	960	343	960	12185.3	12186.6	0.400517
DQB203I	DQB203	DQB	203	959	343	959	12185.3	12184.2	0.0772898
DQB203V	DQB203	DQB	203	961	343	961	12185.3	12180.1	0.00735466
DQB2200	DQB220	DQB	220	963	344	963	12185.3	12186.6	0.400517
DQB220H	DQB220	DQB	220	962	344	962	12185.3	12184.4	0.0890749
DQB220R	DQB220	DQB	220	964	344	964	12185.3	12180.6	0.00933435
DQB2210	DQB221	DQB	221	966	345	966	12185.3	12186.6	0.400517
DQB221H	DQB221	DQB	221	965	345	965	12185.3	12184.4	0.0890749
DQB221Q	DQB221	DQB	221	967	345	967	12185.3	12180.6	0.00933435
DQB2240	DQB224	DQB	224	969	346	969	12185.3	12186.6	0.400517
DQB224Q	DQB224	DQB	224	968	346	968	12185.3	12187.3	0.819407
DQB224R	DQB224	DQB	224	970	346	970	12185.3	12186.9	0.496806
DPB8L	DPB8	DPB	8	972	347	972	12185.3	12187	0.550382
DPB8V	DPB8	DPB	8	971	347	971	12185.3	12187	0.550382
DPB9F	DPB9	DPB	9	974	348	974	12185.3	12187	0.550382
DPB9H	DPB9	DPB	9	975	348	975	12185.3	12180.7	0.00994112
DPB9Y	DPB9	DPB	9	973	348	973	12185.3	12185.5	0.178639
DPB11G	DPB11	DPB	11	976	349	976	12185.3	12185.3	1
DPB11L	DPB11	DPB	11	977	349	977	12185.3	12185.3	1
DPB33E	DPB33	DPB	33	978	350	978	12185.3	12186.3	0.318833
DPB33Q	DPB33	DPB	33	979	350	979	12185.3	12186.3	0.318833
DPB35F	DPB35	DPB	35	981	351	981	12185.3	12186.5	0.371493
DPB35L	DPB35	DPB	35	982	351	982	12185.3	12187.1	0.664461
DPB35Y	DPB35	DPB	35	980	351	980	12185.3	12185.9	0.237128
DPB36A	DPB36	DPB	36	983	352	983	12185.3	12185.2	0.146996
DPB36V	DPB36	DPB	36	984	352	984	12185.3	12185.2	0.146996
DPB55A	DPB55	DPB	55	985	353	985	12185.3	12185.2	0.145349
DPB55D	DPB55	DPB	55	986	353	986	12185.3	12186	0.259169
DPB55E	DPB55	DPB	55	987	353	987	12185.3	12186.4	0.331805
DPB56A	DPB56	DPB	56	988	354	988	12185.3	12186	0.259169
DPB56E	DPB56	DPB	56	989	354	989	12185.3	12186	0.259169
DPB57A	DPB57	DPB	57	992	355	992	12185.3	12187.2	0.779582
DPB57D	DPB57	DPB	57	991	355	991	12185.3	12186.8	0.475889
DPB57E	DPB57	DPB	57	990	355	990	12185.3	12186.8	0.478178
DPB65I	DPB65	DPB	65	993	356	993	12185.3	12183.2	0.041813
DPB65L	DPB65	DPB	65	994	356	994	12185.3	12183.2	0.041813
DPB69E	DPB69	DPB	69	996	357	996	12185.3	12179.6	0.00551095
DPB69K	DPB69	DPB	69	995	357	995	12185.3	12182.6	0.0303474
DPB69R	DPB69	DPB	69	997	357	997	12185.3	12186.3	0.318833
DPB76I	DPB76	DPB	76	1000	358	1000	12185.3	12186.6	0.391175
DPB76M	DPB76	DPB	76	999	358	999	12185.3	12184.7	0.105801
DPB76V	DPB76	DPB	76	998	358	998	12185.3	12183.1	0.0404601
DPB84D	DPB84	DPB	84	1001	359	1001	12185.3	12187.3	0.984572
DPB84G	DPB84	DPB	84	1002	359	1002	12185.3	12185.6	0.191338
DPB84V	DPB84	DPB	84	1003	359	1003	12185.3	12170.1	3.26084e-05
DPB85E	DPB85	DPB	85	1004	360	1004	12185.3	12187.3	0.984572
DPB85G	DPB85	DPB	85	1005	360	1005	12185.3	12187.3	0.984572
DPB86A	DPB86	DPB	86	1006	361	1006	12185.3	12187.3	0.984572
DPB86P	DPB86	DPB	86	1007	361	1007	12185.3	12187.3	0.984572
DPB87M	DPB87	DPB	87	1009	362	1009	12185.3	12187.3	0.984572
DPB87V	DPB87	DPB	87	1008	362	1008	12185.3	12187.3	0.984572
DPB960	DPB96	DPB	96	1011	363	1011	12185.3	12184.6	0.0962828
DPB96K	DPB96	DPB	96	1010	363	1010	12185.3	12187.3	0.921413
DPB96R	DPB96	DPB	96	1012	363	1012	12185.3	12182.8	0.032599
DPB1700	DPB170	DPB	170	1014	364	1014	12185.3	12184.6	0.0962828
DPB170I	DPB170	DPB	170	1013	364	1013	12185.3	12187.3	0.923556
DPB170T	DPB170	DPB	170	1015	364	1015	12185.3	12182.7	0.0323931
DPB1780	DPB178	DPB	178	1017	365	1017	12185.3	12184.6	0.099738
DPB178L	DPB178	DPB	178	1016	365	1016	12185.3	12182.6	0.029362
DPB178M	DPB178	DPB	178	1018	365	1018	12185.3	12187.2	0.764583
DPB1940	DPB194	DPB	194	1020	366	1020	12185.3	12184.5	0.0939426
DPB194Q	DPB194	DPB	194	1019	366	1019	12185.3	12186.3	0.31471
DPB194R	DPB194	DPB	194	1021	366	1021	12185.3	12181.5	0.0160818
DPB2050	DPB205	DPB	205	1023	367	1023	12185.3	12184.5	0.0939426
DPB205M	DPB205	DPB	205	1024	367	1024	12185.3	12186.7	0.413437
DPB205V	DPB205	DPB	205	1022	367	1022	12185.3	12185.5	0.17541
DPB2150	DPB215	DPB	215	1026	368	1026	12185.3	12184.5	0.0939426
DPB215I	DPB215	DPB	215	1025	368	1025	12185.3	12186.7	0.420066
DPB215T	DPB215	DPB	215	1027	368	1027	12185.3	12170.1	3.26084e-05
