# Supplementary material for: Amino acid residues in five separate HLA genes can explain most of the known associations between the MHC and primary biliary cholangitis
Source: PLoS Genet. 2018 Dec 3;14(12):e1007833. doi: 10.1371/journal.pgen.1007833 (PMC6292650; doi:10.1371/journal.pgen.1007833)
Supplement: S6 Spreadsheet — (XLSX) [file pgen.1007833.s034.xlsx]

## Sheet: SupFig2Dspreadsheet
Alleleno	Allelename	nullAIC	altAIC	Pval
1	HLAA_X01.01	12185.3	12175.1	0.00046678
2	HLAA_X01.02	12185.3	12181.7	0.0176884
3	HLAA_X01.25	12185.3	12186.1	0.272511
4	HLAA_X02.01	12185.3	12182.2	0.024184
5	HLAA_X02.02	12185.3	12186.6	0.407029
6	HLAA_X02.05	12185.3	12187.3	0.936636
7	HLAA_X02.06	12185.3	12186.2	0.2981
8	HLAA_X02.17	12185.3	12186.6	0.394549
9	HLAA_X02.20	12185.3	12186.2	0.281156
10	HLAA_X02.22	12185.3	12185.8	0.213868
11	HLAA_X02.35	12185.3	12187.3	0.895535
12	HLAA_X03.01	12185.3	12186.7	0.419611
13	HLAA_X03.02	12185.3	12187.3	0.85459
14	HLAA_X03.17	12185.3	12187.2	0.711969
15	HLAA_X11.01	12185.3	12187	0.578689
16	HLAA_X11.02	12185.3	12187.3	0.864229
17	HLAA_X11.25	12185.3	12187.3	0.959915
18	HLAA_X23.01	12185.3	12187.2	0.693186
19	HLAA_X24.02	12185.3	12187	0.59966
20	HLAA_X24.03	12185.3	12183.9	0.0643608
21	HLAA_X24.32	12185.3	12186.9	0.507923
22	HLAA_X25.01	12185.3	12186.5	0.354308
23	HLAA_X26.01	12185.3	12185.6	0.195102
24	HLAA_X26.08	12185.3	12187.2	0.678926
25	HLAA_X29.01	12185.3	12182.2	0.0239852
26	HLAA_X29.02	12185.3	12181.4	0.0150392
27	HLAA_X29.10	12185.3	12187.2	0.694018
28	HLAA_X30.01	12185.3	12185.8	0.217778
29	HLAA_X30.02	12185.3	12183.3	0.0439577
30	HLAA_X30.04	12185.3	12186.7	0.42727
31	HLAA_X31.01	12185.3	12182.9	0.0349419
32	HLAA_X31.08	12185.3	12187.2	0.764702
33	HLAA_X32.01	12185.3	12187.2	0.755684
34	HLAA_X33.01	12185.3	12185.7	0.206303
35	HLAA_X33.03	12185.3	12186.9	0.5058
36	HLAA_X33.05	12185.3	12181.9	0.0201728
37	HLAA_X34.02	12185.3	12184.1	0.0745417
38	HLAA_X36.01	12185.3	12187.3	0.926801
39	HLAA_X66.01	12185.3	12186.9	0.497358
40	HLAA_X66.02	12185.3	12185.3	0.15609
41	HLAA_X68.01	12185.3	12184.1	0.0745412
42	HLAA_X68.02	12185.3	12180.6	0.00947452
43	HLAA_X68.24	12185.3	12187	0.545799
44	HLAA_X68.35	12185.3	12185.7	0.196422
45	HLAA_X69.01	12185.3	12187.3	0.964315
46	HLAA_X74.01	12185.3	12187.2	0.700908
47	HLAA_X74.03	12185.3	12187.2	0.744609
48	HLAA_X80.01	12185.3	12187.1	0.626397
49	HLAC_X01.02	12185.3	12185.8	0.222525
50	HLAC_X02.02	12185.3	12186.1	0.261249
51	HLAC_X02.10	12185.3	12183.9	0.0648123
52	HLAC_X03.02	12185.3	12187	0.551472
53	HLAC_X03.03	12185.3	12183.7	0.0576486
54	HLAC_X03.04	12185.3	12177.2	0.00145083
55	HLAC_X03.05	12185.3	12187.2	0.755016
56	HLAC_X03.06	12185.3	12186.8	0.450605
57	HLAC_X03.10	12185.3	12183.8	0.0592377
58	HLAC_X04.01	12185.3	12182.7	0.0308844
59	HLAC_X04.03	12185.3	12185.5	0.181231
60	HLAC_X04.09	12185.3	12185.3	0.159814
61	HLAC_X05.01	12185.3	12186.4	0.328485
62	HLAC_X06.02	12185.3	12183.2	0.0422121
63	HLAC_X07.01	12185.3	12185.6	0.184705
64	HLAC_X07.02	12185.3	12181.5	0.0158104
65	HLAC_X07.04	12185.3	12187.2	0.774187
66	HLAC_X08.01	12185.3	12187.2	0.684357
67	HLAC_X08.02	12185.3	12186.9	0.514728
68	HLAC_X08.03	12185.3	12185.7	0.209102
69	HLAC_X12.02	12185.3	12187.3	0.997382
70	HLAC_X12.03	12185.3	12184.6	0.0965701
71	HLAC_X12.05	12185.3	12187.3	0.983601
72	HLAC_X12.13	12185.3	12185.4	0.170776
73	HLAC_X14.02	12185.3	12185.9	0.23469
74	HLAC_X14.03	12185.3	12187.2	0.785973
75	HLAC_X14.04	12185.3	12187.1	0.638703
76	HLAC_X15.02	12185.3	12184.2	0.0780173
77	HLAC_X15.04	12185.3	12187.3	0.965488
78	HLAC_X15.05	12185.3	12180.2	0.00749264
79	HLAC_X15.11	12185.3	12185.1	0.135208
80	HLAC_X16.01	12185.3	12172.1	9.4798e-05
81	HLAC_X16.02	12185.3	12187.3	0.839301
82	HLAC_X16.04	12185.3	12187	0.574483
83	HLAC_X17.01	12185.3	12186.2	0.294104
84	HLAC_X17.03	12185.3	12187.1	0.625122
85	HLAC_X18.01	12185.3	12186.3	0.316331
86	HLAB_X07.02	12185.3	12180.4	0.00862351
87	HLAB_X07.04	12185.3	12186.8	0.453804
88	HLAB_X07.05	12185.3	12181.6	0.0168055
89	HLAB_X07.10	12185.3	12175.9	0.000706392
90	HLAB_X07.17	12185.3	12187.2	0.73176
91	HLAB_X08.01	12185.3	12186.7	0.426191
92	HLAB_X13.02	12185.3	12187.3	0.855971
93	HLAB_X14.01	12185.3	12183.5	0.0500206
94	HLAB_X14.02	12185.3	12187	0.591881
95	HLAB_X15.01	12185.3	12187.3	0.874411
96	HLAB_X15.02	12185.3	12186.2	0.293391
97	HLAB_X15.03	12185.3	12180.1	0.00701327
98	HLAB_X15.04	12185.3	12186.2	0.283674
99	HLAB_X15.07	12185.3	12187.3	0.950901
100	HLAB_X15.08	12185.3	12185.9	0.229044
101	HLAB_X15.09	12185.3	12181.2	0.0131718
102	HLAB_X15.10	12185.3	12187.2	0.74435
103	HLAB_X15.16	12185.3	12184.8	0.112891
104	HLAB_X15.17	12185.3	12187.3	0.978226
105	HLAB_X15.18	12185.3	12180.3	0.00784484
106	HLAB_X18.01	12185.3	12180.8	0.0106949
107	HLAB_X18.02	12185.3	12187	0.582287
108	HLAB_X18.03	12185.3	12185.2	0.145259
109	HLAB_X18.11	12185.3	12186.5	0.359487
110	HLAB_X18.18	12185.3	12187.3	0.953987
111	HLAB_X27.02	12185.3	12186.4	0.328655
112	HLAB_X27.03	12185.3	12186.2	0.292593
113	HLAB_X27.05	12185.3	12187.1	0.653835
114	HLAB_X27.07	12185.3	12187.2	0.717243
115	HLAB_X27.09	12185.3	12182.9	0.0351178
116	HLAB_X35.01	12185.3	12187.3	0.914464
117	HLAB_X35.02	12185.3	12187.3	0.943385
118	HLAB_X35.03	12185.3	12181.6	0.0168916
119	HLAB_X35.08	12185.3	12186.5	0.361105
120	HLAB_X35.09	12185.3	12187.3	0.999018
121	HLAB_X35.17	12185.3	12183.6	0.0541186
122	HLAB_X35.41	12185.3	12187.3	0.80354
123	HLAB_X35.55	12185.3	12187.1	0.643434
124	HLAB_X37.01	12185.3	12183.8	0.0619377
125	HLAB_X38.01	12185.3	12176.6	0.00103571
126	HLAB_X39.01	12185.3	12181.1	0.0125124
127	HLAB_X39.06	12185.3	12185.6	0.184226
128	HLAB_X39.10	12185.3	12187.3	0.944418
129	HLAB_X39.24	12185.3	12187.2	0.72662
130	HLAB_X39.29	12185.3	12183.2	0.0423611
131	HLAB_X40.01	12185.3	12169	1.86356e-05
132	HLAB_X40.02	12185.3	12185.8	0.223759
133	HLAB_X40.06	12185.3	12187.2	0.768537
134	HLAB_X40.10	12185.3	12187.2	0.726951
135	HLAB_X40.27	12185.3	12187.1	0.630296
136	HLAB_X40.32	12185.3	12158.1	6.53444e-08
137	HLAB_X41.01	12185.3	12186.4	0.348539
138	HLAB_X41.02	12185.3	12187	0.577323
139	HLAB_X42.01	12185.3	12186.8	0.473283
140	HLAB_X42.02	12185.3	12186.9	0.511969
141	HLAB_X44.02	12185.3	12187.3	0.961202
142	HLAB_X44.03	12185.3	12179.9	0.00632579
143	HLAB_X44.04	12185.3	12183	0.0366047
144	HLAB_X44.05	12185.3	12185.9	0.225657
145	HLAB_X44.06	12185.3	12184.8	0.108789
146	HLAB_X44.08	12185.3	12184.5	0.0925837
147	HLAB_X44.27	12185.3	12187.3	0.858983
148	HLAB_X45.01	12185.3	12186.6	0.410059
149	HLAB_X46.01	12185.3	12186.4	0.331226
150	HLAB_X47.01	12185.3	12187	0.542898
151	HLAB_X47.02	12185.3	12187	0.560522
152	HLAB_X48.01	12185.3	12186.6	0.3944
153	HLAB_X49.01	12185.3	12187.3	0.921638
154	HLAB_X50.01	12185.3	12176.6	0.00107673
155	HLAB_X50.02	12185.3	12187.3	0.804995
156	HLAB_X51.01	12185.3	12183.8	0.0587978
157	HLAB_X51.05	12185.3	12187.3	0.909671
158	HLAB_X51.07	12185.3	12185.4	0.163016
159	HLAB_X51.08	12185.3	12186.6	0.396964
160	HLAB_X51.09	12185.3	12186.7	0.426736
161	HLAB_X52.01	12185.3	12187.3	0.9561
162	HLAB_X53.01	12185.3	12185.6	0.19021
163	HLAB_X54.01	12185.3	12186.3	0.300592
164	HLAB_X55.01	12185.3	12178.9	0.00370138
165	HLAB_X55.02	12185.3	12185.7	0.196022
166	HLAB_X55.05	12185.3	12187.2	0.73176
167	HLAB_X56.01	12185.3	12186.4	0.340608
168	HLAB_X57.01	12185.3	12186.9	0.531694
169	HLAB_X57.03	12185.3	12187	0.572652
170	HLAB_X58.01	12185.3	12187	0.54918
171	HLAB_X70.20	12185.3	12180.7	0.0102258
172	HLAB_X73.01	12185.3	12187.3	0.899154
173	HLAB_X81.01	12185.3	12185.7	0.199985
174	HLADRB_X01.01	12185.3	12187.3	0.979135
175	HLADRB_X01.02	12185.3	12186.1	0.274555
176	HLADRB_X01.03	12185.3	12185.1	0.133574
177	HLADRB_X03.01	12185.3	12182.9	0.0361077
178	HLADRB_X03.02	12185.3	12187.3	0.889886
179	HLADRB_X04.01	12185.3	12186.2	0.293107
180	HLADRB_X04.02	12185.3	12184.2	0.0771421
181	HLADRB_X04.03	12185.3	12183.4	0.0463516
182	HLADRB_X04.04	12185.3	12179.7	0.00591203
183	HLADRB_X04.05	12185.3	12187.3	0.865962
184	HLADRB_X04.06	12185.3	12187	0.581204
185	HLADRB_X04.07	12185.3	12184.9	0.117158
186	HLADRB_X04.08	12185.3	12185.2	0.148707
187	HLADRB_X04.09	12185.3	12187	0.590992
188	HLADRB_X04.10	12185.3	12185.9	0.23239
189	HLADRB_X04.59	12185.3	12186.9	0.505602
190	HLADRB_X07.01	12185.3	12184.8	0.113046
191	HLADRB_X08.01	12185.3	12187.3	0.958362
192	HLADRB_X08.02	12185.3	12183.4	0.0465142
193	HLADRB_X08.03	12185.3	12185.8	0.220215
194	HLADRB_X08.04	12185.3	12184.3	0.0843569
195	HLADRB_X08.10	12185.3	12186.8	0.460029
196	HLADRB_X09.01	12185.3	12186	0.241617
197	HLADRB_X10.01	12185.3	12185.6	0.187646
198	HLADRB_X11.01	12185.3	12183.6	0.0522809
199	HLADRB_X11.02	12185.3	12185	0.126581
200	HLADRB_X11.03	12185.3	12186.3	0.319027
201	HLADRB_X11.04	12185.3	12182.8	0.0327323
202	HLADRB_X11.06	12185.3	12187.3	0.787638
203	HLADRB_X11.08	12185.3	12184.9	0.122001
204	HLADRB_X11.12	12185.3	12187.2	0.688763
205	HLADRB_X11.15	12185.3	12187.3	0.8143
206	HLADRB_X11.28	12185.3	12185.9	0.231781
207	HLADRB_X11.39	12185.3	12184.9	0.122031
208	HLADRB_X11.43	12185.3	12187.2	0.683582
209	HLADRB_X12.01	12185.3	12186.2	0.281101
210	HLADRB_X12.02	12185.3	12185.5	0.177907
211	HLADRB_X13.01	12185.3	12186.8	0.489325
212	HLADRB_X13.02	12185.3	12186.9	0.502532
213	HLADRB_X13.03	12185.3	12185.7	0.207127
214	HLADRB_X13.05	12185.3	12187.3	0.973902
215	HLADRB_X13.10	12185.3	12183.7	0.0584066
216	HLADRB_X13.15	12185.3	12183.3	0.043718
217	HLADRB_X13.17	12185.3	12187.3	0.864909
218	HLADRB_X13.18	12185.3	12183.3	0.0443958
219	HLADRB_X14.01	12185.3	12186.7	0.420858
220	HLADRB_X14.02	12185.3	12186.9	0.521984
221	HLADRB_X14.04	12185.3	12185.4	0.16019
222	HLADRB_X14.06	12185.3	12187.3	0.903694
223	HLADRB_X15.01	12185.3	12177.3	0.00153183
224	HLADRB_X15.02	12185.3	12187.3	0.841986
225	HLADRB_X15.03	12185.3	12187.2	0.757342
226	HLADRB_X16.01	12185.3	12186	0.251624
227	HLADRB_X16.02	12185.3	12187.2	0.68008
228	HLADRB_X16.05	12185.3	12187.1	0.672626
229	HLADQA_X01.01	12185.3	12187.2	0.710807
230	HLADQA_X01.02	12185.3	12178.8	0.00359846
231	HLADQA_X01.03	12185.3	12186.9	0.514248
232	HLADQA_X01.04	12185.3	12186.5	0.378247
233	HLADQA_X01.05	12185.3	12186.1	0.26356
234	HLADQA_X01.06	12185.3	12185	0.123749
235	HLADQA_X02.01	12185.3	12184.9	0.119645
236	HLADQA_X03.01	12185.3	12179.7	0.00591775
237	HLADQA_X03.02	12185.3	12186.3	0.313567
238	HLADQA_X03.03	12185.3	12185.3	0.158401
239	HLADQA_X04.01	12185.3	12186.4	0.348246
240	HLADQA_X04.02	12185.3	12185.5	0.178242
241	HLADQA_X05.01	12185.3	12183	0.03671
242	HLADQA_X05.03	12185.3	12186	0.245534
243	HLADQA_X05.05	12185.3	12185.3	1
244	HLADQA_X05.09	12185.3	12186.6	0.40174
245	HLADQA_X06.01	12185.3	12186	0.247048
246	HLADQB_X02.01	12185.3	12183	0.0374259
247	HLADQB_X02.02	12185.3	12181.9	0.0202841
248	HLADQB_X02.04	12185.3	12185.2	0.148124
249	HLADQB_X03.01	12185.3	12185.4	0.16101
250	HLADQB_X03.02	12185.3	12180	0.0066562
251	HLADQB_X03.03	12185.3	12187.2	0.77528
252	HLADQB_X03.04	12185.3	12187.2	0.724162
253	HLADQB_X03.05	12185.3	12185.9	0.229254
254	HLADQB_X03.19	12185.3	12185	0.125599
255	HLADQB_X04.02	12185.3	12187	0.552711
256	HLADQB_X05.01	12185.3	12186.9	0.496806
257	HLADQB_X05.02	12185.3	12185.3	0.155164
258	HLADQB_X05.03	12185.3	12186.6	0.384255
259	HLADQB_X05.04	12185.3	12186.3	0.312311
260	HLADQB_X06.01	12185.3	12187.1	0.651321
261	HLADQB_X06.02	12185.3	12176.9	0.00127703
262	HLADQB_X06.03	12185.3	12186.1	0.273746
263	HLADQB_X06.04	12185.3	12187.1	0.645338
264	HLADQB_X06.09	12185.3	12187.2	0.696166
265	HLADQB_X06.14	12185.3	12187.2	0.682255
266	HLADQB_X06.16	12185.3	12187.2	0.747467
267	HLADPB_X01.01	12185.3	12186.3	0.31471
268	HLADPB_X02.01	12185.3	12186.7	0.444377
269	HLADPB_X02.02	12185.3	12181.5	0.0160347
270	HLADPB_X03.01	12185.3	12186	0.254669
271	HLADPB_X04.01	12185.3	12186.9	0.523206
272	HLADPB_X04.02	12185.3	12187.2	0.764583
273	HLADPB_X05.01	12185.3	12186.4	0.333168
274	HLADPB_X06.01	12185.3	12187.3	0.929852
275	HLADPB_X06.02	12185.3	12187.3	0.939965
276	HLADPB_X09.01	12185.3	12184.8	0.109687
277	HLADPB_X10.01	12185.3	12181.5	0.0155288
278	HLADPB_X11.01	12185.3	12175.7	0.000657891
279	HLADPB_X13.01	12185.3	12187.3	0.792534
280	HLADPB_X14.01	12185.3	12181.7	0.0179256
281	HLADPB_X15.01	12185.3	12170.1	3.26084e-05
282	HLADPB_X16.01	12185.3	12178.2	0.00254278
283	HLADPB_X17.01	12185.3	12167.3	7.7604e-06
284	HLADPB_X19.01	12185.3	12185.5	0.179615
285	HLADPB_X20.01	12185.3	12186.9	0.501408
286	HLADPB_X23.01	12185.3	12187.2	0.770825
287	HLADPB_X35.01	12185.3	12187.2	0.70104
288	HLADPB_X36.01	12185.3	12186.1	0.265842
289	HLADPB_X50.01	12185.3	12182.8	0.0338932
290	HLADPB_X51.01	12185.3	12187.2	0.779582
291	HLADPB_X91.01	12185.3	12186.8	0.480875
292	HLADPB_X104.01	12185.3	12184.4	0.0897264
