# Supplementary material for: Amino acid residues in five separate HLA genes can explain most of the known associations between the MHC and primary biliary cholangitis
Source: PLoS Genet. 2018 Dec 3;14(12):e1007833. doi: 10.1371/journal.pgen.1007833 (PMC6292650; doi:10.1371/journal.pgen.1007833)
Supplement: S9 Spreadsheet — (XLSX) [file pgen.1007833.s037.xlsx]

## Sheet: SupFig3spreadsheet
AA	genepos	gene.x	posn.x	AAno.x	mgordered.order.y	AAno.y	Pval7posns	Pval5posns
A.200	A-20	A	-20	1	1	1	0.993809	0.639138
A.20A	A-20	A	-20	2	1	2	0.983876	0.660738
A.20P	A-20	A	-20	3	1	3	0.459086	0.429504
A.150	A-15	A	-15	4	2	4	0.9187	0.943732
A.15L	A-15	A	-15	5	2	5	0.883939	0.994926
A.15V	A-15	A	-15	6	2	6	0.855194	0.776739
A.110	A-11	A	-11	7	3	7	0.9187	0.943732
A.11L	A-11	A	-11	9	3	9	0.634738	0.495277
A.11S	A-11	A	-11	8	3	8	0.921676	0.948922
A.20	A-2	A	-2	10	4	10	0.9187	0.943732
A.2R	A-2	A	-2	12	4	12	0.634738	0.495277
A.2W	A-2	A	-2	11	4	11	0.921676	0.948922
A9F	A9	A	9	13	5	13	0.338234	0.457395
A9S	A9	A	9	14	5	14	0.519189	0.650996
A9T	A9	A	9	16	5	16	0.588062	0.420652
A9Y	A9	A	9	15	5	15	0.765657	0.983237
A12M	A12	A	12	18	6	18	0.133022	0.516569
A12V	A12	A	12	17	6	17	0.133022	0.516569
A17C	A17	A	17	21	7	21	0.160695	0.177692
A17R	A17	A	17	19	7	19	0.750732	0.548191
A17S	A17	A	17	20	7	20	0.733676	0.533755
A19K	A19	A	19	23	8	23	0.82126	0.736931
A19P	A19	A	19	22	8	22	0.82126	0.736931
A31S	A31	A	31	25	9	25	0.459086	0.429504
A31T	A31	A	31	24	9	24	0.459086	0.429504
A35Q	A35	A	35	27	10	27	0.459086	0.429504
A35R	A35	A	35	26	10	26	0.459086	0.429504
A43Q	A43	A	43	28	11	28	0.649284	0.604184
A43R	A43	A	43	29	11	29	0.649284	0.604184
A44K	A44	A	44	30	12	30	0.0052824	0.0123766
A44R	A44	A	44	31	12	31	0.0052824	0.0123766
A45Q	A45	A	45	32	13	32	0.00899718	0.0104027
A45R	A45	A	45	33	13	33	0.00899718	0.0104027
A56E	A56	A	56	36	14	36	0.459086	0.429504
A56G	A56	A	56	34	14	34	0.5153	0.384352
A56R	A56	A	56	35	14	35	0.510574	0.379944
A62E	A62	A	62	39	15	39	0.388255	0.427404
A62G	A62	A	62	38	15	38	0.102551	0.13237
A62L	A62	A	62	41	15	41	0.723809	0.843053
A62Q	A62	A	62	37	15	37	0.0232479	0.0774816
A62R	A62	A	62	40	15	40	0.899811	0.716772
A63E	A63	A	63	42	16	42	0.771204	0.819647
A63N	A63	A	63	43	16	43	0.899811	0.716772
A63Q	A63	A	63	44	16	44	0.723809	0.843053
A65G	A65	A	65	46	17	46	0.385306	0.423963
A65R	A65	A	65	45	17	45	0.385306	0.423963
A66K	A66	A	66	48	18	48	0.0357016	0.0531821
A66N	A66	A	66	47	18	47	0.0357016	0.0531821
A67M	A67	A	67	49	19	49	0.0052824	0.0123766
A67V	A67	A	67	50	19	50	0.0052824	0.0123766
A68K	A68	A	68	51	20	51	0.447152	0.472313
A68R	A68	A	68	52	20	52	0.447152	0.472313
A70H	A70	A	70	53	21	53	0.928729	0.81549
A70Q	A70	A	70	54	21	54	0.928729	0.81549
A73I	A73	A	73	56	22	56	0.681072	0.379236
A73T	A73	A	73	55	22	55	0.681072	0.379236
A74D	A74	A	74	57	23	57	0.103417	0.13351
A74H	A74	A	74	58	23	58	0.102641	0.13247
A74N	A74	A	74	59	23	59	0.459086	0.429504
A76A	A76	A	76	60	24	60	0.00780765	0.011284
A76E	A76	A	76	62	24	62	0.414519	0.471483
A76V	A76	A	76	61	24	61	0.12637	0.133656
A77D	A77	A	77	64	25	64	0.12637	0.133656
A77N	A77	A	77	63	25	63	0.105966	0.119569
A77S	A77	A	77	65	25	65	0.992344	0.960803
A79A	A79	A	79	68	26	68	0.779594	0.996799
A79G	A79	A	79	66	26	66	0.466126	0.53153
A79R	A79	A	79	67	26	67	0.470162	0.531079
A80I	A80	A	80	70	27	70	0.470162	0.531079
A80T	A80	A	80	69	27	69	0.470162	0.531079
A81A	A81	A	81	72	28	72	0.470162	0.531079
A81L	A81	A	81	71	28	71	0.470162	0.531079
A82L	A82	A	82	74	29	74	0.470162	0.531079
A82R	A82	A	82	73	29	73	0.470162	0.531079
A83G	A83	A	83	75	30	75	0.470162	0.531079
A83R	A83	A	83	76	30	76	0.470162	0.531079
A90A	A90	A	90	78	31	78	0.00424576	0.00692254
A90D	A90	A	90	77	31	77	0.00424576	0.00692254
A95I	A95	A	95	79	32	79	0.0351841	0.0524366
A95L	A95	A	95	81	32	81	0.488328	0.544927
A95V	A95	A	95	80	32	80	0.0802914	0.101771
A970	A97	A	97	84	33	84	0.347802	0.382031
A97I	A97	A	97	82	33	82	0.00280048	0.0073156
A97M	A97	A	97	85	33	85	0.075207	0.0605023
A97R	A97	A	97	83	33	83	0.171789	0.330644
A99F	A99	A	99	87	34	87	0.379975	0.419576
A99Y	A99	A	99	86	34	86	0.379975	0.419576
A102D	A102	A	102	88	35	88	0.00637602	0.00642858
A102H	A102	A	102	89	35	89	0.00637602	0.00642858
A105P	A105	A	105	90	36	90	0.0250182	0.0276912
A105S	A105	A	105	91	36	91	0.0250182	0.0276912
A107G	A107	A	107	92	37	92	0.102056	0.131432
A107W	A107	A	107	93	37	93	0.102056	0.131432
A109F	A109	A	109	94	38	94	0.681304	0.6555
A109L	A109	A	109	95	38	95	0.681304	0.6555
A114E	A114	A	114	99	39	99	0.753831	0.55099
A114H	A114	A	114	97	39	97	0.0194239	0.0405974
A114Q	A114	A	114	98	39	98	0.870171	0.932027
A114R	A114	A	114	96	39	96	0.0337529	0.0714249
A116D	A116	A	116	100	40	100	0.0261602	0.0645565
A116H	A116	A	116	102	40	102	0.753831	0.55099
A116Y	A116	A	116	101	40	101	0.0194239	0.0405974
A127K	A127	A	127	104	41	104	0.00363815	0.00924065
A127N	A127	A	127	103	41	103	0.00363815	0.00924065
A142I	A142	A	142	105	42	105	0.0149347	0.0303812
A142T	A142	A	142	106	42	106	0.0149347	0.0303812
A144K	A144	A	144	107	43	107	0.910109	0.748589
A144Q	A144	A	144	108	43	108	0.910109	0.748589
A145H	A145	A	145	110	44	110	0.0149347	0.0303812
A145R	A145	A	145	109	44	109	0.0149347	0.0303812
A149A	A149	A	149	111	45	111	0.249126	0.139462
A149T	A149	A	149	112	45	112	0.249126	0.139462
A150A	A150	A	150	114	46	114	0.0052824	0.0123766
A150V	A150	A	150	113	46	113	0.0052824	0.0123766
A151H	A151	A	151	115	47	115	0.618658	0.62093
A151R	A151	A	151	116	47	116	0.618658	0.62093
A152A	A152	A	152	117	48	117	0.0141678	0.0338435
A152E	A152	A	152	119	48	119	0.15148	0.137886
A152R	A152	A	152	121	48	121	0.832794	0.756303
A152V	A152	A	152	118	48	118	0.000556373	0.00108622
A152W	A152	A	152	120	48	120	0.386038	0.205571
A156L	A156	A	156	123	49	123	0.194797	0.196485
A156Q	A156	A	156	125	49	125	0.559297	0.46121
A156R	A156	A	156	122	49	122	0.0052824	0.0123766
A156W	A156	A	156	124	49	124	0.588411	0.998304
A158A	A158	A	158	127	50	127	0.0052824	0.0123766
A158V	A158	A	158	126	50	126	0.0052824	0.0123766
A161D	A161	A	161	129	51	129	0.372292	0.454014
A161E	A161	A	161	128	51	128	0.372292	0.454014
A163E	A163	A	163	132	52	132	0.0939078	0.106556
A163R	A163	A	163	130	52	130	0.00544786	0.00870033
A163T	A163	A	163	131	52	131	0.00533729	0.00852779
A166D	A166	A	166	133	53	133	0.0829564	0.120765
A166E	A166	A	166	134	53	134	0.0829564	0.120765
A167G	A167	A	167	135	54	135	0.0829564	0.120765
A167W	A167	A	167	136	54	136	0.0829564	0.120765
A171H	A171	A	171	138	55	138	0.0775102	0.0722058
A171Y	A171	A	171	137	55	137	0.0775102	0.0722058
A177E	A177	A	177	139	56	139	0.705703	0.695839
A177K	A177	A	177	140	56	140	0.705703	0.695839
A1840	A184	A	184	141	57	141	0.121953	0.149448
A184A	A184	A	184	143	57	143	0.0960983	0.134717
A184P	A184	A	184	142	57	142	0.959522	0.959565
A1860	A186	A	186	144	58	144	0.121953	0.149448
A186K	A186	A	186	145	58	145	0.114219	0.140692
A186R	A186	A	186	146	58	146	0.00899718	0.0104027
A1930	A193	A	193	147	59	147	0.123434	0.150552
A193A	A193	A	193	149	59	149	0.103322	0.14378
A193P	A193	A	193	148	59	148	0.99929	0.916876
A1940	A194	A	194	150	60	150	0.123434	0.150552
A194I	A194	A	194	151	60	151	0.99929	0.916876
A194V	A194	A	194	152	60	152	0.103322	0.14378
A2070	A207	A	207	153	61	153	0.123434	0.150552
A207G	A207	A	207	154	61	154	0.945821	0.934546
A207S	A207	A	207	155	61	155	0.095533	0.140554
A2450	A245	A	245	156	62	156	0.123434	0.150552
A245A	A245	A	245	157	62	157	0.124729	0.152014
A245V	A245	A	245	158	62	158	0.476561	0.48795
A2460	A246	A	246	159	63	159	0.123898	0.151086
A246A	A246	A	246	160	63	160	0.112812	0.121212
A246G	A246	A	246	162	63	162	0.536973	0.803635
A246S	A246	A	246	161	63	161	0.346059	0.170755
A2530	A253	A	253	163	64	163	0.123434	0.150552
A253E	A253	A	253	164	64	164	0.132373	0.153725
A253K	A253	A	253	166	64	166	0.459086	0.429504
A253Q	A253	A	253	165	64	165	0.536973	0.803635
A2550	A255	A	255	167	65	167	0.123434	0.150552
A255K	A255	A	255	169	65	169	0.459086	0.429504
A255Q	A255	A	255	168	65	168	0.122584	0.149463
A2680	A268	A	268	170	66	170	0.123434	0.150552
A268E	A268	A	268	172	66	172	0.459086	0.429504
A268K	A268	A	268	171	66	171	0.122584	0.149463
A2760	A276	A	276	173	67	173	0.870736	0.884304
A276L	A276	A	276	174	67	174	0.948136	0.974154
A276P	A276	A	276	175	67	175	0.625852	0.390433
A2820	A282	A	282	176	68	176	0.822	0.836935
A282I	A282	A	282	177	68	177	0.771116	0.780695
A282V	A282	A	282	178	68	178	0.0553127	0.0349408
A2940	A294	A	294	179	69	179	0.822	0.836935
A294F	A294	A	294	181	69	181	0.266416	0.134661
A294L	A294	A	294	180	69	180	0.996694	0.920729
A2980	A298	A	298	182	70	182	0.822	0.836935
A298F	A298	A	298	184	70	184	0.634738	0.495277
A298I	A298	A	298	183	70	183	0.824914	0.842032
A2990	A299	A	299	185	71	185	0.822	0.836935
A299A	A299	A	299	187	71	187	0.4961	0.278668
A299T	A299	A	299	186	71	186	0.912695	0.987144
A3070	A307	A	307	188	72	188	0.822	0.836935
A307M	A307	A	307	189	72	189	0.824914	0.842032
A307R	A307	A	307	190	72	190	0.634738	0.495277
A3100	A310	A	310	191	73	191	0.822	0.836935
A310K	A310	A	310	193	73	193	0.459086	0.429504
A310R	A310	A	310	192	73	192	0.826899	0.842358
A3110	A311	A	311	194	74	194	0.822	0.836935
A311K	A311	A	311	195	74	195	0.771116	0.780695
A311N	A311	A	311	196	74	196	0.0553127	0.0349408
A3140	A314	A	314	197	75	197	0.822	0.836935
A314D	A314	A	314	198	75	198	0.826899	0.842358
A314V	A314	A	314	199	75	199	0.459086	0.429504
A3210	A321	A	321	200	76	200	0.820325	0.834646
A321S	A321	A	321	202	76	202	0.428065	0.251351
A321T	A321	A	321	201	76	201	0.94668	0.976102
A3340	A334	A	334	203	77	203	0.820325	0.834646
A334M	A334	A	334	205	77	205	0.519121	0.296057
A334S	A334	A	334	206	77	206	0.00899718	0.0104027
A334V	A334	A	334	204	77	204	0.956278	0.971769
C.180	C-18	C	-18	391	78	391	0.456204	0.29535
C.18Q	C-18	C	-18	393	78	393	0.652571	0.742261
C.18R	C-18	C	-18	392	78	392	0.4469	0.301195
C.170	C-17	C	-17	394	79	394	0.453179	0.293221
C.17A	C-17	C	-17	396	79	396	0.471458	0.310987
C.17T	C-17	C	-17	395	79	395	0.720345	0.643219
C.150	C-15	C	-15	397	80	397	0.452773	0.291106
C.15I	C-15	C	-15	399	80	399	0.641555	0.630303
C.15L	C-15	C	-15	398	80	398	0.431129	0.274508
C.90	C-9	C	-9	400	81	400	0.456204	0.29535
C.9A	C-9	C	-9	401	81	401	0.720345	0.643219
C.9G	C-9	C	-9	402	81	402	0.465022	0.319282
C.9I	C-9	C	-9	403	81	403	0.652571	0.742261
C00	C0	C	0	404	82	404	0.400986	0.251454
C0C	C0	C	0	405	82	405	0.4469	0.301195
C0G	C0	C	0	406	82	406	0.563574	0.413108
C6K	C6	C	6	407	83	407	0.0712342	0.0238649
C6R	C6	C	6	408	83	408	0.0712342	0.0238649
C9D	C9	C	9	412	84	412	0.908816	0.621987
C9F	C9	C	9	409	84	409	0.0712342	0.0238649
C9S	C9	C	9	411	84	411	0.954137	0.991401
C9Y	C9	C	9	410	84	410	0.392044	0.611099
C11A	C11	C	11	414	85	414	0.194082	0.121569
C11S	C11	C	11	413	85	413	0.194082	0.121569
C14R	C14	C	14	415	86	415	0.873457	0.917957
C14W	C14	C	14	416	86	416	0.873457	0.917957
C16G	C16	C	16	417	87	417	0.143234	0.251847
C16S	C16	C	16	418	87	418	0.143234	0.251847
C21H	C21	C	21	420	88	420	0.64131	0.835562
C21R	C21	C	21	419	88	419	0.64131	0.835562
C24A	C24	C	24	422	89	422	0.571787	0.600117
C24S	C24	C	24	421	89	421	0.571787	0.600117
C35Q	C35	C	35	424	90	424	0.220738	0.13878
C35R	C35	C	35	423	90	423	0.220738	0.13878
C49A	C49	C	49	425	91	425	0.448753	0.892007
C49E	C49	C	49	426	91	426	0.873457	0.917957
C49S	C49	C	49	427	91	427	0.300581	0.719212
C66K	C66	C	66	428	92	428	0.188271	0.181485
C66N	C66	C	66	429	92	429	0.188271	0.181485
C73A	C73	C	73	431	93	431	0.667949	0.793088
C73T	C73	C	73	430	93	430	0.667949	0.793088
C77N	C77	C	77	433	94	433	0.908238	0.626702
C77S	C77	C	77	432	94	432	0.908238	0.626702
C80K	C80	C	80	435	95	435	0.908238	0.626702
C80N	C80	C	80	434	95	434	0.908238	0.626702
C90A	C90	C	90	436	96	436	0.854064	0.648924
C90D	C90	C	90	437	96	437	0.854064	0.648924
C91G	C91	C	91	438	97	438	0.042766	0.0124378
C91R	C91	C	91	439	97	439	0.042766	0.0124378
C94I	C94	C	94	441	98	441	0.744898	0.338272
C94T	C94	C	94	440	98	440	0.744898	0.338272
C95F	C95	C	95	444	99	444	1	1
C95I	C95	C	95	443	99	443	0.559914	0.33913
C95L	C95	C	95	442	99	442	0.559914	0.33913
C97R	C97	C	97	446	100	446	0.0346038	0.0405182
C97S	C97	C	97	447	100	447	0.666496	0.617875
C97W	C97	C	97	445	100	445	0.0342638	0.0400329
C99C	C99	C	99	448	101	448	0.0712342	0.0238649
C99F	C99	C	99	450	101	450	0.955312	0.990051
C99S	C99	C	99	451	101	451	0.465022	0.319282
C99Y	C99	C	99	449	101	449	0.709658	0.721593
C103L	C103	C	103	452	102	452	0.310241	0.640634
C103V	C103	C	103	453	102	453	0.310241	0.640634
C113H	C113	C	113	455	103	455	0.0104566	0.00606838
C113Y	C113	C	113	454	103	454	0.0104566	0.00606838
C114D	C114	C	114	456	104	456	0.257763	0.0358305
C114N	C114	C	114	458	104	458	0.25986	0.0362948
C114V	C114	C	114	457	104	457	0.363272	0.352005
C116F	C116	C	116	461	105	461	0.650707	0.156608
C116L	C116	C	116	462	105	462	0.0954526	0.0610118
C116S	C116	C	116	460	105	460	0.488898	0.383799
C116Y	C116	C	116	459	105	459	0.815978	0.35015
C134I	C134	C	134	464	106	464	0.0531369	0.0715879
C134T	C134	C	134	463	106	463	0.0531369	0.0715879
C138K	C138	C	138	466	107	466	0.194529	0.121925
C138T	C138	C	138	465	107	465	0.194529	0.121925
C143S	C143	C	143	468	108	468	0.596387	0.661557
C143T	C143	C	143	467	108	467	0.596387	0.661557
C147L	C147	C	147	470	109	470	0.699891	0.311993
C147W	C147	C	147	469	109	469	0.699891	0.311993
C152A	C152	C	152	472	110	472	0.583906	0.368829
C152E	C152	C	152	471	110	471	0.629412	0.400952
C152T	C152	C	152	473	110	473	0.244105	0.292642
C156D	C156	C	156	477	111	477	1	1
C156L	C156	C	156	476	111	476	1	1
C156Q	C156	C	156	478	111	478	1	1
C156R	C156	C	156	474	111	474	1	1
C156W	C156	C	156	475	111	475	1	1
C163E	C163	C	163	480	112	480	0.249544	0.199942
C163L	C163	C	163	481	112	481	0.310241	0.640634
C163T	C163	C	163	479	112	479	0.141504	0.272405
C170G	C170	C	170	483	113	483	0.652571	0.742261
C170R	C170	C	170	482	113	482	0.652571	0.742261
C173E	C173	C	173	484	114	484	0.310241	0.640634
C173K	C173	C	173	485	114	485	0.310241	0.640634
C175G	C175	C	175	486	115	486	0.180262	0.202233
C175R	C175	C	175	487	115	487	0.180262	0.202233
C177E	C177	C	177	488	116	488	0.220738	0.13878
C177K	C177	C	177	489	116	489	0.220738	0.13878
C1840	C184	C	184	491	117	491	0.754059	0.760469
C184H	C184	C	184	490	117	490	0.118934	0.049675
C184P	C184	C	184	492	117	492	0.465022	0.319282
C184R	C184	C	184	493	117	493	0.652571	0.742261
C1940	C194	C	194	495	118	495	0.754059	0.760469
C194L	C194	C	194	496	118	496	0.457199	0.31639
C194V	C194	C	194	494	118	494	0.109182	0.0506021
C2190	C219	C	219	498	119	498	0.754059	0.760469
C219R	C219	C	219	499	119	499	0.472051	0.305833
C219W	C219	C	219	497	119	497	0.11393	0.0449862
C2480	C248	C	248	501	120	501	0.754059	0.760469
C248M	C248	C	248	500	120	500	0.0712342	0.0238649
C248V	C248	C	248	502	120	502	0.410378	0.255793
C2530	C253	C	253	504	121	504	0.754059	0.760469
C253E	C253	C	253	503	121	503	0.118934	0.049675
C253Q	C253	C	253	505	121	505	0.474559	0.313208
C2610	C261	C	261	507	122	507	0.754059	0.760469
C261M	C261	C	261	508	122	508	0.465022	0.319282
C261V	C261	C	261	506	122	506	0.1146	0.0523312
C2670	C267	C	267	510	123	510	0.754059	0.760469
C267P	C267	C	267	509	123	509	0.118934	0.049675
C267Q	C267	C	267	511	123	511	0.474559	0.313208
C2730	C273	C	273	513	124	513	0.754059	0.760469
C273R	C273	C	273	512	124	512	0.1146	0.0523312
C273S	C273	C	273	514	124	514	0.465022	0.319282
C2750	C275	C	275	515	125	515	0.408332	0.254532
C275E	C275	C	275	516	125	516	0.359637	0.2324
C275G	C275	C	275	518	125	518	0.244105	0.292642
C275K	C275	C	275	517	125	517	0.524861	0.899488
C2850	C285	C	285	519	126	519	0.410378	0.255793
C285L	C285	C	285	522	126	522	0.652571	0.742261
C285M	C285	C	285	521	126	521	0.465022	0.319282
C285V	C285	C	285	520	126	520	0.517569	0.435726
C2950	C295	C	295	523	127	523	0.410378	0.255793
C295A	C295	C	295	524	127	524	0.600092	0.419945
C295V	C295	C	295	525	127	525	0.461956	0.317033
C3030	C303	C	303	526	128	526	0.410378	0.255793
C303A	C303	C	303	527	128	527	0.403312	0.25076
C303M	C303	C	303	528	128	528	0.147261	0.164222
C3040	C304	C	304	529	129	529	0.410378	0.255793
C304M	C304	C	304	531	129	531	0.247567	0.319493
C304V	C304	C	304	530	129	530	0.369091	0.230066
C3050	C305	C	305	532	130	532	0.410378	0.255793
C305A	C305	C	305	533	130	533	0.581479	0.405798
C305T	C305	C	305	534	130	534	0.465022	0.319282
C3060	C306	C	306	535	131	535	0.410378	0.255793
C306A	C306	C	306	537	131	537	0.471458	0.310987
C306V	C306	C	306	536	131	536	0.535494	0.450745
C3070	C307	C	307	538	132	538	0.410378	0.255793
C307M	C307	C	307	540	132	540	0.465022	0.319282
C307V	C307	C	307	539	132	539	0.581479	0.405798
C3260	C326	C	326	541	133	541	0.410378	0.255793
C326C	C326	C	326	543	133	543	0.465022	0.319282
C326S	C326	C	326	542	133	542	0.581479	0.405798
C3390	C339	C	339	544	134	544	0.410378	0.255793
C339A	C339	C	339	545	134	545	0.581479	0.405798
C339T	C339	C	339	546	134	546	0.465022	0.319282
C3420	C342	C	342	547	135	547	0.410378	0.255793
C342A	C342	C	342	548	135	548	0.403312	0.25076
C342P	C342	C	342	549	135	549	0.147261	0.164222
B.230	B-23	B	-23	207	136	207	0.126933	0.0515301
B.23L	B-23	B	-23	208	136	208	0.660169	0.800168
B.23R	B-23	B	-23	209	136	209	0.106841	0.0440752
B.210	B-21	B	-21	210	137	210	0.126933	0.0515301
B.21M	B-21	B	-21	211	137	211	0.660169	0.800168
B.21T	B-21	B	-21	212	137	212	0.106841	0.0440752
B.160	B-16	B	-16	213	138	213	0.126933	0.0515301
B.16L	B-16	B	-16	215	138	215	0.031487	0.172703
B.16V	B-16	B	-16	214	138	214	0.418942	0.120952
B.110	B-11	B	-11	216	139	216	0.126933	0.0515301
B.11S	B-11	B	-11	217	139	217	0.748867	0.314126
B.11W	B-11	B	-11	218	139	218	0.0208689	0.0445516
B.100	B-10	B	-10	219	140	219	0.126933	0.0515301
B.10A	B-10	B	-10	220	140	220	0.581731	0.2324
B.10G	B-10	B	-10	221	140	221	0.0686248	0.100659
B.80	B-8	B	-8	222	141	222	0.126933	0.0515301
B.8L	B-8	B	-8	223	141	223	0.718642	0.293921
B.8V	B-8	B	-8	224	141	224	0.0245778	0.0521845
B4F	B4	B	4	226	142	226	0.0930163	0.0919609
B4S	B4	B	4	225	142	225	0.0930163	0.0919609
B9D	B9	B	9	228	143	228	0.113721	0.0626097
B9H	B9	B	9	229	143	229	0.0244045	0.012126
B9Y	B9	B	9	227	143	227	0.00149093	0.000391206
B11A	B11	B	11	231	144	231	0.919917	0.722922
B11S	B11	B	11	230	144	230	0.919917	0.722922
B12M	B12	B	12	233	145	233	0.782098	0.85916
B12V	B12	B	12	232	145	232	0.782098	0.85916
B24A	B24	B	24	236	146	236	0.00411831	0.0394629
B24S	B24	B	24	234	146	234	0.0563354	0.293453
B24T	B24	B	24	235	146	235	0.348008	0.293655
B30D	B30	B	30	237	147	237	0.305957	0.215105
B30G	B30	B	30	238	147	238	0.305957	0.215105
B32L	B32	B	32	240	148	240	0.631655	0.190017
B32Q	B32	B	32	239	148	239	0.631655	0.190017
B41A	B41	B	41	241	149	241	0.3549	0.924896
B41T	B41	B	41	242	149	242	0.3549	0.924896
B45E	B45	B	45	243	150	243	1	1
B45G	B45	B	45	247	150	247	1	1
B45K	B45	B	45	246	150	246	1	1
B45M	B45	B	45	244	150	244	1	1
B45T	B45	B	45	245	150	245	1	1
B46A	B46	B	46	249	151	249	1	1
B46E	B46	B	46	248	151	248	1	1
B52I	B52	B	52	250	152	250	1	1
B52V	B52	B	52	251	152	251	1	1
B58A	B58	B	58	253	153	253	0.705615	0.711822
B58E	B58	B	58	252	153	252	0.705615	0.711822
B59H	B59	B	59	255	154	255	0.238511	0.304642
B59Y	B59	B	59	254	154	254	0.238511	0.304642
B62G	B62	B	62	257	155	257	0.0115697	0.130802
B62R	B62	B	62	256	155	256	0.0115697	0.130802
B63E	B63	B	63	259	156	259	0.823007	0.618726
B63N	B63	B	63	258	156	258	0.823007	0.618726
B65Q	B65	B	65	260	157	260	0.01478	0.136996
B65R	B65	B	65	261	157	261	0.01478	0.136996
B66I	B66	B	66	262	158	262	0.0149779	0.138258
B66K	B66	B	66	264	158	264	0.246526	0.277563
B66N	B66	B	66	263	158	263	0.01478	0.136996
B67C	B67	B	67	266	159	266	0.421161	0.266367
B67F	B67	B	67	267	159	267	0.520473	0.337857
B67M	B67	B	67	269	159	269	0.01478	0.136996
B67S	B67	B	67	268	159	268	0.0322911	0.185243
B67Y	B67	B	67	265	159	265	0.0330176	0.00980614
B69A	B69	B	69	270	160	270	0.00786674	0.0290787
B69R	B69	B	69	272	160	272	0.246526	0.277563
B69T	B69	B	69	271	160	271	0.00792778	0.0292708
B70K	B70	B	70	276	161	276	0.628813	0.190629
B70N	B70	B	70	274	161	274	0.00792778	0.0292708
B70Q	B70	B	70	273	161	273	0.032608	0.00967239
B70S	B70	B	70	275	161	275	0.01478	0.136996
B71A	B71	B	71	277	162	277	0.00792778	0.0292708
B71T	B71	B	71	278	162	278	0.00792778	0.0292708
B74D	B74	B	74	279	163	279	0.0268365	0.0181806
B74Y	B74	B	74	280	163	280	0.0268365	0.0181806
B76E	B76	B	76	281	164	281	0.962012	0.897413
B76V	B76	B	76	282	164	282	0.962012	0.897413
B77D	B77	B	77	285	165	285	0.569317	0.469776
B77G	B77	B	77	286	165	286	0.905826	0.845528
B77N	B77	B	77	284	165	284	0.0480076	0.0738246
B77S	B77	B	77	283	165	283	0.128665	0.208036
B80I	B80	B	80	289	166	289	0.0698853	0.439802
B80N	B80	B	80	287	166	287	0.129626	0.210378
B80T	B80	B	80	288	166	288	0.841945	0.396126
B81A	B81	B	81	291	167	291	0.0480076	0.0738246
B81L	B81	B	81	290	167	290	0.0480076	0.0738246
B82L	B82	B	82	293	168	293	0.129626	0.210378
B82R	B82	B	82	292	168	292	0.129626	0.210378
B83G	B83	B	83	294	169	294	0.129626	0.210378
B83R	B83	B	83	295	169	295	0.129626	0.210378
B90A	B90	B	90	296	170	296	0.905826	0.845528
B90D	B90	B	90	297	170	297	0.905826	0.845528
B94I	B94	B	94	299	171	299	0.00125978	0.0018243
B94T	B94	B	94	298	171	298	0.000987881	0.0014411
B94W	B94	B	94	300	171	300	0.0930163	0.0919609
B95I	B95	B	95	303	172	303	0.00527841	0.00147622
B95L	B95	B	95	301	172	301	0.142797	0.0306443
B95W	B95	B	95	302	172	302	0.216874	0.384486
B97N	B97	B	97	308	173	308	0.614991	0.18275
B97R	B97	B	97	307	173	307	0.818608	0.346726
B97S	B97	B	97	304	173	304	0.886515	0.865449
B97T	B97	B	97	305	173	305	0.465161	0.431135
B97V	B97	B	97	309	173	309	0.0366302	0.412948
B97W	B97	B	97	306	173	306	0.788965	0.930711
B98M	B98	B	98	310	174	310	0.737888	0.647924
B98T	B98	B	98	311	174	311	0.737888	0.647924
B99F	B99	B	99	314	175	314	0.0971866	0.348905
B99S	B99	B	99	313	175	313	0.322162	0.684787
B99Y	B99	B	99	312	175	312	0.880875	0.433665
B103L	B103	B	103	316	176	316	0.162739	0.0163006
B103M	B103	B	103	317	176	317	0.905826	0.845528
B103V	B103	B	103	315	176	315	0.161689	0.0160471
B109F	B109	B	109	319	177	319	0.849462	0.802697
B109L	B109	B	109	318	177	318	0.849462	0.802697
B113H	B113	B	113	320	178	320	0.806911	0.508089
B113Y	B113	B	113	321	178	321	0.806911	0.508089
B114D	B114	B	114	322	179	322	0.0480791	0.00978181
B114H	B114	B	114	324	179	324	0.894818	0.278336
B114N	B114	B	114	323	179	323	0.0648189	0.0442341
B116D	B116	B	116	329	180	329	0.249095	0.429514
B116F	B116	B	116	328	180	328	0.0878569	0.420274
B116H	B116	B	116	330	180	330	0.0550888	0.0810963
B116L	B116	B	116	327	180	327	0.879406	0.185407
B116N	B116	B	116	331	180	331	0.56833	0.503132
B116S	B116	B	116	326	180	326	0.239825	0.135038
B116Y	B116	B	116	325	180	325	0.607411	0.0653457
B118C	B118	B	118	333	181	333	0.279968	0.277429
B118Y	B118	B	118	332	181	332	0.279968	0.277429
B131R	B131	B	131	334	182	334	0.164414	0.0600827
B131S	B131	B	131	335	182	335	0.164414	0.0600827
B143S	B143	B	143	337	183	337	0.0908663	0.00412304
B143T	B143	B	143	336	183	336	0.0908663	0.00412304
B145L	B145	B	145	339	184	339	0.3549	0.924896
B145R	B145	B	145	338	184	338	0.3549	0.924896
B147L	B147	B	147	341	185	341	0.0908663	0.00412304
B147W	B147	B	147	340	185	340	0.0908663	0.00412304
B152E	B152	B	152	342	186	342	0.161724	0.0817672
B152V	B152	B	152	343	186	343	0.161724	0.0817672
B156D	B156	B	156	345	187	345	0.532617	0.907659
B156L	B156	B	156	346	187	346	0.608683	0.59609
B156R	B156	B	156	344	187	344	0.400542	0.230449
B156W	B156	B	156	347	187	347	0.204317	0.377921
B158A	B158	B	158	348	188	348	0.378647	0.408393
B158T	B158	B	158	349	188	349	0.378647	0.408393
B163E	B163	B	163	350	189	350	0.842925	0.423791
B163L	B163	B	163	352	189	352	0.0533103	0.0638262
B163T	B163	B	163	351	189	351	0.131874	0.42611
B167S	B167	B	167	354	190	354	0.178011	0.0514644
B167W	B167	B	167	353	190	353	0.178011	0.0514644
B171H	B171	B	171	356	191	356	0.246574	0.090916
B171Y	B171	B	171	355	191	355	0.246574	0.090916
B177D	B177	B	177	357	192	357	0.0442965	0.0137977
B177E	B177	B	177	358	192	358	0.0442965	0.0137977
B178K	B178	B	178	359	193	359	0.698189	0.378621
B178T	B178	B	178	360	193	360	0.698189	0.378621
B180E	B180	B	180	361	194	361	0.403099	0.668041
B180Q	B180	B	180	362	194	362	0.403099	0.668041
B181E	B181	B	181	365	195	365	0.105421	0.00503464
B181H	B181	B	181	364	195	364	0.96446	0.974781
B181R	B181	B	181	363	195	363	0.105448	0.00503681
B1940	B194	B	194	366	196	366	0.486479	0.0963913
B194I	B194	B	194	367	196	367	0.729328	0.203957
B194V	B194	B	194	368	196	368	0.272946	0.168013
B1990	B199	B	199	369	197	369	0.486479	0.0963913
B199A	B199	B	199	370	197	370	0.52082	0.10715
B199V	B199	B	199	371	197	371	0.15185	0.157901
B2450	B245	B	245	372	198	372	0.486479	0.0963913
B245A	B245	B	245	373	198	373	0.440704	0.0825445
B245T	B245	B	245	374	198	374	0.309591	0.343447
B2750	B275	B	275	375	199	375	0.130773	0.052437
B275E	B275	B	275	376	199	376	0.131649	0.053385
B275K	B275	B	275	377	199	377	0.905826	0.845528
B2820	B282	B	282	378	200	378	0.132128	0.0531784
B282I	B282	B	282	380	200	380	0.298691	0.0918528
B282V	B282	B	282	379	200	379	0.217584	0.397879
B3050	B305	B	305	381	201	381	0.132128	0.0531784
B305A	B305	B	305	382	201	382	0.593729	0.553138
B305T	B305	B	305	383	201	383	0.123215	0.0397514
B3070	B307	B	307	384	202	384	0.132128	0.0531784
B307M	B307	B	307	385	202	385	0.142986	0.0408924
B307T	B307	B	307	386	202	386	0.745892	0.957674
B307V	B307	B	307	387	202	387	0.0968513	0.348316
B3250	B325	B	325	388	203	388	0.108803	0.0425109
B325C	B325	B	325	389	203	389	0.161811	0.322904
B325S	B325	B	325	390	203	390	0.283574	0.0852266
DRB.250	DRB-25	DRB	-25	550	204	550	0.663016	0.492494
DRB.25K	DRB-25	DRB	-25	551	204	551	0.901377	0.27681
DRB.25R	DRB-25	DRB	-25	552	204	552	0.274164	0.53847
DRB.240	DRB-24	DRB	-24	553	205	553	0.663016	0.492494
DRB.24F	DRB-24	DRB	-24	555	205	555	0.692819	0.0178385
DRB.24L	DRB-24	DRB	-24	554	205	554	0.667536	0.469493
DRB.170	DRB-17	DRB	-17	556	206	556	0.663016	0.492494
DRB.17A	DRB-17	DRB	-17	558	206	558	0.692819	0.0178385
DRB.17T	DRB-17	DRB	-17	557	206	557	0.667536	0.469493
DRB.160	DRB-16	DRB	-16	559	207	559	0.663016	0.492494
DRB.16A	DRB-16	DRB	-16	560	207	560	0.901377	0.27681
DRB.16V	DRB-16	DRB	-16	561	207	561	0.274164	0.53847
DRB.10	DRB-1	DRB	-1	562	208	562	0.663016	0.492494
DRB.1A	DRB-1	DRB	-1	563	208	563	0.665139	0.491113
DRB.1S	DRB-1	DRB	-1	564	208	564	0.86448	0.892689
DRB9E	DRB9	DRB	9	566	209	566	0.0447861	0.360932
DRB9K	DRB9	DRB	9	567	209	567	0.0509424	0.226832
DRB9W	DRB9	DRB	9	565	209	565	0.827905	0.787692
DRB10E	DRB10	DRB	10	570	210	570	0.0447861	0.00119556
DRB10Q	DRB10	DRB	10	568	210	568	0.0447861	0.518646
DRB10T	DRB10	DRB	10	571	210	571	0.675686	0.271924
DRB10Y	DRB10	DRB	10	569	210	569	0.675686	0.593917
DRB11D	DRB11	DRB	11	576	211	576	0.0509424	0.226832
DRB11G	DRB11	DRB	11	575	211	575	1	0.738591
DRB11L	DRB11	DRB	11	572	211	572	0.827905	0.313609
DRB11P	DRB11	DRB	11	577	211	577	1	0.337868
DRB11S	DRB11	DRB	11	573	211	573	1	0.561433
DRB11V	DRB11	DRB	11	574	211	574	0.0447861	0.783075
DRB12K	DRB12	DRB	12	578	212	578	1	0.561433
DRB12T	DRB12	DRB	12	579	212	579	1	0.561433
DRB13F	DRB13	DRB	13	580	213	580	1	0.288316
DRB13G	DRB13	DRB	13	584	213	584	1	0.00114333
DRB13H	DRB13	DRB	13	582	213	582	1	0.0469789
DRB13R	DRB13	DRB	13	585	213	585	1	0.337868
DRB13S	DRB13	DRB	13	581	213	581	1	0.507964
DRB13Y	DRB13	DRB	13	583	213	583	1	0.738591
DRB14E	DRB14	DRB	14	586	214	586	1	0.738591
DRB14K	DRB14	DRB	14	587	214	587	1	0.738591
DRB16H	DRB16	DRB	16	588	215	588	1	0.00114333
DRB16Y	DRB16	DRB	16	589	215	589	1	0.00114333
DRB25Q	DRB25	DRB	25	591	216	591	1	0.738591
DRB25R	DRB25	DRB	25	590	216	590	1	0.738591
DRB26F	DRB26	DRB	26	594	217	594	0.906951	0.857976
DRB26L	DRB26	DRB	26	592	217	592	0.0509424	0.595511
DRB26Y	DRB26	DRB	26	593	217	593	0.679259	0.767384
DRB28D	DRB28	DRB	28	596	218	596	0.74258	0.398927
DRB28E	DRB28	DRB	28	595	218	595	0.0492358	0.635519
DRB28H	DRB28	DRB	28	597	218	597	0.0509424	0.226832
DRB30C	DRB30	DRB	30	598	219	598	0.827905	0.313609
DRB30G	DRB30	DRB	30	601	219	601	0.0509424	0.226832
DRB30H	DRB30	DRB	30	603	219	603	0.86448	0.892689
DRB30L	DRB30	DRB	30	600	219	600	1	0.738591
DRB30R	DRB30	DRB	30	602	219	602	0.0447861	0.00119556
DRB30Y	DRB30	DRB	30	599	219	599	0.86448	0.396425
DRB31F	DRB31	DRB	31	605	220	605	1	0.288316
DRB31I	DRB31	DRB	31	604	220	604	0.0447861	0.797984
DRB31V	DRB31	DRB	31	606	220	606	0.0447861	0.00119556
DRB32H	DRB32	DRB	32	608	221	608	0.0458663	0.592447
DRB32Y	DRB32	DRB	32	607	221	607	0.0458663	0.592447
DRB37H	DRB37	DRB	37	610	222	610	1	0.0469789
DRB37N	DRB37	DRB	37	609	222	609	1	0.0469789
DRB38A	DRB38	DRB	38	618	223	618	0.0447861	0.00119556
DRB38L	DRB38	DRB	38	619	223	619	1	1
DRB38V	DRB38	DRB	38	617	223	617	0.0447861	0.00119556
DRB40F	DRB40	DRB	40	620	224	620	0.0447861	0.00119556
DRB40Y	DRB40	DRB	40	621	224	621	0.0447861	0.00119556
DRB47F	DRB47	DRB	47	623	225	623	0.554648	0.78136
DRB47Y	DRB47	DRB	47	622	225	622	0.554648	0.78136
DRB51R	DRB51	DRB	51	625	226	625	0.0733794	0.0600047
DRB51T	DRB51	DRB	51	624	226	624	0.0733794	0.0600047
DRB57A	DRB57	DRB	57	629	227	629	0.682672	0.745452
DRB57D	DRB57	DRB	57	626	227	626	0.250411	0.0885248
DRB57S	DRB57	DRB	57	627	227	627	0.58216	0.223895
DRB57V	DRB57	DRB	57	628	227	628	0.0509424	0.333866
DRB58A	DRB58	DRB	58	630	228	630	1	1
DRB58D	DRB58	DRB	58	615	228	615	1	1
DRB58E	DRB58	DRB	58	631	228	631	1	1
DRB58F	DRB58	DRB	58	614	228	614	1	1
DRB58L	DRB58	DRB	58	616	228	616	1	1
DRB58N	DRB58	DRB	58	612	228	612	1	1
DRB58S	DRB58	DRB	58	611	228	611	1	1
DRB58Y	DRB58	DRB	58	613	228	613	1	1
DRB60H	DRB60	DRB	60	634	229	634	0.682672	0.745452
DRB60S	DRB60	DRB	60	633	229	633	0.127963	0.961708
DRB60Y	DRB60	DRB	60	632	229	632	0.124989	0.657748
DRB670	DRB67	DRB	67	638	230	638	0.0179384	0.0124286
DRB67F	DRB67	DRB	67	637	230	637	0.932485	0.615686
DRB67I	DRB67	DRB	67	636	230	636	0.951033	0.745573
DRB67L	DRB67	DRB	67	635	230	635	0.984291	0.570309
DRB700	DRB70	DRB	70	642	231	642	0.0179384	0.0124286
DRB70D	DRB70	DRB	70	640	231	640	0.288447	0.676858
DRB70Q	DRB70	DRB	70	639	231	639	0.279062	0.416666
DRB70R	DRB70	DRB	70	641	231	641	0.878276	0.046095
DRB710	DRB71	DRB	71	646	232	646	0.0179384	0.0124286
DRB71A	DRB71	DRB	71	647	232	647	0.0405948	0.2633
DRB71E	DRB71	DRB	71	644	232	644	0.250173	0.235296
DRB71K	DRB71	DRB	71	645	232	645	0.398334	0.0370113
DRB71R	DRB71	DRB	71	643	232	643	0.538828	0.0749085
DRB730	DRB73	DRB	73	650	233	650	0.0179384	0.0124286
DRB73A	DRB73	DRB	73	648	233	648	0.898453	0.415818
DRB73G	DRB73	DRB	73	649	233	649	0.906675	0.422686
DRB740	DRB74	DRB	74	656	234	656	0.0179384	0.0124286
DRB74A	DRB74	DRB	74	651	234	651	0.93449	0.15865
DRB74E	DRB74	DRB	74	653	234	653	0.993242	0.677582
DRB74L	DRB74	DRB	74	655	234	655	0.675982	0.00178443
DRB74Q	DRB74	DRB	74	654	234	654	1	0.738591
DRB74R	DRB74	DRB	74	652	234	652	0.906675	0.271472
DRB770	DRB77	DRB	77	659	235	659	0.0179384	0.0124286
DRB77N	DRB77	DRB	77	658	235	658	0.906675	0.271472
DRB77T	DRB77	DRB	77	657	235	657	0.898453	0.266189
DRB780	DRB78	DRB	78	662	236	662	0.0179384	0.0124286
DRB78V	DRB78	DRB	78	661	236	661	0.0509424	0.333866
DRB78Y	DRB78	DRB	78	660	236	660	0.0556558	0.339493
DRB850	DRB85	DRB	85	665	237	665	0.0179384	0.0124286
DRB85A	DRB85	DRB	85	664	237	664	0.185931	0.291491
DRB85V	DRB85	DRB	85	663	237	663	0.192368	0.300721
DRB860	DRB86	DRB	86	668	238	668	0.0179384	0.0124286
DRB86G	DRB86	DRB	86	666	238	666	0.854153	0.0603098
DRB86V	DRB86	DRB	86	667	238	667	0.859453	0.0609557
DRB960	DRB96	DRB	96	669	239	669	0.677699	0.491788
DRB96E	DRB96	DRB	96	670	239	670	0.864937	0.211815
DRB96H	DRB96	DRB	96	672	239	672	0.237547	0.38314
DRB96Q	DRB96	DRB	96	673	239	673	0.86448	0.892689
DRB96Y	DRB96	DRB	96	671	239	671	0.597159	0.185408
DRB980	DRB98	DRB	98	674	240	674	0.677699	0.491788
DRB98E	DRB98	DRB	98	676	240	676	0.597159	0.185408
DRB98K	DRB98	DRB	98	675	240	675	0.667536	0.469493
DRB1040	DRB104	DRB	104	677	241	677	0.677699	0.491788
DRB104A	DRB104	DRB	104	679	241	679	0.597159	0.185408
DRB104S	DRB104	DRB	104	678	241	678	0.667536	0.469493
DRB1200	DRB120	DRB	120	680	242	680	0.677699	0.491788
DRB120N	DRB120	DRB	120	682	242	682	0.597159	0.185408
DRB120S	DRB120	DRB	120	681	242	681	0.667536	0.469493
DRB1330	DRB133	DRB	133	683	243	683	0.677699	0.491788
DRB133L	DRB133	DRB	133	685	243	685	0.86448	0.892689
DRB133R	DRB133	DRB	133	684	243	684	0.679841	0.490409
DRB1400	DRB140	DRB	140	686	244	686	0.677699	0.491788
DRB140A	DRB140	DRB	140	688	244	688	0.86448	0.892689
DRB140T	DRB140	DRB	140	687	244	687	0.679841	0.490409
DRB1420	DRB142	DRB	142	689	245	689	0.677699	0.491788
DRB142M	DRB142	DRB	142	691	245	691	0.86448	0.892689
DRB142V	DRB142	DRB	142	690	245	690	0.679841	0.490409
DRB1490	DRB149	DRB	149	692	246	692	0.677699	0.491788
DRB149H	DRB149	DRB	149	693	246	693	0.669663	0.468147
DRB149Q	DRB149	DRB	149	694	246	694	0.727791	0.221022
DRB1800	DRB180	DRB	180	695	247	695	0.677699	0.491788
DRB180L	DRB180	DRB	180	697	247	697	0.597159	0.185408
DRB180V	DRB180	DRB	180	696	247	696	0.667536	0.469493
DRB1810	DRB181	DRB	181	698	248	698	0.677699	0.491788
DRB181T	DRB181	DRB	181	699	248	699	0.677699	0.491788
DRB2330	DRB233	DRB	233	700	249	700	0.677699	0.491788
DRB233R	DRB233	DRB	233	702	249	702	0.237547	0.38314
DRB233T	DRB233	DRB	233	701	249	701	0.854724	0.227724
DQA.160	DQA-16	DQA	-16	704	250	704	0.184112	0.144598
DQA.16L	DQA-16	DQA	-16	703	250	703	0.220162	0.858859
DQA.16M	DQA-16	DQA	-16	705	250	705	0.226439	0.847484
DQA.130	DQA-13	DQA	-13	707	251	707	0.184112	0.144598
DQA.13A	DQA-13	DQA	-13	706	251	706	0.00882479	0.0138737
DQA.13T	DQA-13	DQA	-13	708	251	708	0.00993752	0.0149447
DQA.70	DQA-7	DQA	-7	711	252	711	0.184112	0.144598
DQA.7M	DQA-7	DQA	-7	710	252	710	0.0202696	0.19036
DQA.7V	DQA-7	DQA	-7	709	252	709	0.0243706	0.182025
DQA.60	DQA-6	DQA	-6	713	253	713	0.184112	0.144598
DQA.6M	DQA-6	DQA	-6	712	253	712	0.0905266	0.283112
DQA.6T	DQA-6	DQA	-6	714	253	714	0.102221	0.298506
DQA10	DQA1	DQA	1	716	254	716	0.184112	0.144598
DQA1E	DQA1	DQA	1	715	254	715	0.158743	0.148505
DQA1K	DQA1	DQA	1	717	254	717	0.0910181	0.0795493
DQA20	DQA2	DQA	2	720	255	720	0.184112	0.144598
DQA2D	DQA2	DQA	2	718	255	718	0.0243706	0.182025
DQA2G	DQA2	DQA	2	719	255	719	0.0202696	0.19036
DQA110	DQA11	DQA	11	722	256	722	0.184112	0.144598
DQA11C	DQA11	DQA	11	721	256	721	0.22854	0.166454
DQA11Y	DQA11	DQA	11	723	256	723	0.234981	0.162135
DQA18F	DQA18	DQA	18	724	257	724	0.234981	0.162135
DQA18S	DQA18	DQA	18	725	257	725	0.234981	0.162135
DQA25F	DQA25	DQA	25	727	258	727	0.628444	0.231854
DQA25Y	DQA25	DQA	25	726	258	726	0.628444	0.231854
DQA26S	DQA26	DQA	26	729	259	729	0.123093	0.27606
DQA26T	DQA26	DQA	26	728	259	728	0.123093	0.27606
DQA34E	DQA34	DQA	34	730	260	730	0.256407	0.592644
DQA34Q	DQA34	DQA	34	731	260	731	0.256407	0.592644
DQA40E	DQA40	DQA	40	732	261	732	0.392541	0.556692
DQA40G	DQA40	DQA	40	733	261	733	0.392541	0.556692
DQA41K	DQA41	DQA	41	735	262	735	0.561332	0.470026
DQA41R	DQA41	DQA	41	734	262	734	0.561332	0.470026
DQA44A	DQA44	DQA	44	737	263	737	0.184112	0.144598
DQA44T	DQA44	DQA	44	736	263	736	0.184112	0.144598
DQA45A	DQA45	DQA	45	738	264	738	0.234981	0.162135
DQA45V	DQA45	DQA	45	739	264	739	0.234981	0.162135
DQA47C	DQA47	DQA	47	743	265	743	0.392541	0.556692
DQA47K	DQA47	DQA	47	741	265	741	0.452246	0.776028
DQA47Q	DQA47	DQA	47	742	265	742	0.123093	0.27606
DQA47R	DQA47	DQA	47	740	265	740	0.234981	0.162135
DQA48L	DQA48	DQA	48	745	266	745	0.234981	0.162135
DQA48W	DQA48	DQA	48	744	266	744	0.234981	0.162135
DQA50E	DQA50	DQA	50	746	267	746	0.234981	0.162135
DQA50L	DQA50	DQA	50	747	267	747	0.173458	0.464068
DQA50V	DQA50	DQA	50	748	267	748	0.392541	0.556692
DQA51F	DQA51	DQA	51	749	268	749	0.392541	0.556692
DQA51L	DQA51	DQA	51	750	268	750	0.392541	0.556692
DQA52H	DQA52	DQA	52	752	269	752	0.452246	0.776028
DQA52R	DQA52	DQA	52	753	269	753	0.213953	0.122193
DQA52S	DQA52	DQA	52	751	269	751	0.234981	0.162135
DQA53G	DQA53	DQA	53	756	270	756	0.0152989	0.779408
DQA53K	DQA53	DQA	53	754	270	754	0.234981	0.162135
DQA53Q	DQA53	DQA	53	757	270	757	0.959054	0.296161
DQA53R	DQA53	DQA	53	755	270	755	0.173458	0.464068
DQA54F	DQA54	DQA	54	758	271	758	0.452246	0.776028
DQA54L	DQA54	DQA	54	759	271	759	0.452246	0.776028
DQA55G	DQA55	DQA	55	760	272	760	0.234981	0.162135
DQA55R	DQA55	DQA	55	761	272	761	0.234981	0.162135
DQA560	DQA56	DQA	56	763	273	763	0.427479	0.683838
DQA56G	DQA56	DQA	56	762	273	762	0.234981	0.162135
DQA56R	DQA56	DQA	56	764	273	764	0.123093	0.27606
DQA61F	DQA61	DQA	61	766	274	766	0.234981	0.162135
DQA61G	DQA61	DQA	61	765	274	765	0.234981	0.162135
DQA64R	DQA64	DQA	64	767	275	767	0.234981	0.162135
DQA64T	DQA64	DQA	64	768	275	768	0.234981	0.162135
DQA66I	DQA66	DQA	66	770	276	770	0.234981	0.162135
DQA66M	DQA66	DQA	66	769	276	769	0.234981	0.162135
DQA69A	DQA69	DQA	69	771	277	771	0.234981	0.162135
DQA69L	DQA69	DQA	69	772	277	772	0.204032	0.24726
DQA69T	DQA69	DQA	69	773	277	773	0.652117	0.320807
DQA75I	DQA75	DQA	75	774	278	774	0.380397	0.552351
DQA75S	DQA75	DQA	75	775	278	775	0.380397	0.552351
DQA76L	DQA76	DQA	76	777	279	777	0.427479	0.683838
DQA76M	DQA76	DQA	76	776	279	776	0.234981	0.162135
DQA76V	DQA76	DQA	76	778	279	778	0.123093	0.27606
DQA80S	DQA80	DQA	80	780	280	780	0.234981	0.162135
DQA80Y	DQA80	DQA	80	779	280	779	0.234981	0.162135
DQA1070	DQA107	DQA	107	782	281	782	0.184112	0.144598
DQA107I	DQA107	DQA	107	783	281	783	0.380397	0.552351
DQA107T	DQA107	DQA	107	781	281	781	0.371446	0.541395
DQA1290	DQA129	DQA	129	786	282	786	0.184112	0.144598
DQA129H	DQA129	DQA	129	785	282	785	0.537203	0.0584969
DQA129Q	DQA129	DQA	129	784	282	784	0.525795	0.0599068
DQA1300	DQA130	DQA	130	789	283	789	0.184112	0.144598
DQA130A	DQA130	DQA	130	788	283	788	0.561332	0.470026
DQA130S	DQA130	DQA	130	787	283	787	0.570707	0.479541
DQA1380	DQA138	DQA	138	791	284	791	0.184112	0.144598
DQA138I	DQA138	DQA	138	792	284	792	0.321057	0.321291
DQA138T	DQA138	DQA	138	790	284	790	0.173484	0.159726
DQA1560	DQA156	DQA	156	794	285	794	0.184112	0.144598
DQA156F	DQA156	DQA	156	793	285	793	0.371446	0.541395
DQA156L	DQA156	DQA	156	795	285	795	0.380397	0.552351
DQA1600	DQA160	DQA	160	797	286	797	0.184112	0.144598
DQA160A	DQA160	DQA	160	796	286	796	0.504139	0.000162473
DQA160D	DQA160	DQA	160	798	286	798	0.454818	0.000129636
DQA160S	DQA160	DQA	160	799	286	799	0.0919301	0.0868301
DQA1610	DQA161	DQA	161	801	287	801	0.184112	0.144598
DQA161D	DQA161	DQA	161	800	287	800	0.371446	0.541395
DQA161E	DQA161	DQA	161	802	287	802	0.380397	0.552351
DQA1630	DQA163	DQA	163	804	288	804	0.184112	0.144598
DQA163I	DQA163	DQA	163	803	288	803	0.371446	0.541395
DQA163S	DQA163	DQA	163	805	288	805	0.380397	0.552351
DQA1750	DQA175	DQA	175	807	289	807	0.184112	0.144598
DQA175E	DQA175	DQA	175	808	289	808	0.218804	0.0525824
DQA175K	DQA175	DQA	175	809	289	809	0.380397	0.552351
DQA175Q	DQA175	DQA	175	806	289	806	0.22854	0.166454
DQA1870	DQA187	DQA	187	811	290	811	0.184112	0.144598
DQA187A	DQA187	DQA	187	810	290	810	0.110332	0.283618
DQA187T	DQA187	DQA	187	812	290	812	0.123093	0.27606
DQA2070	DQA207	DQA	207	815	291	815	0.184112	0.144598
DQA207M	DQA207	DQA	207	814	291	814	0.891974	0.10441
DQA207V	DQA207	DQA	207	813	291	813	0.879993	0.102182
DQA2150	DQA215	DQA	215	817	292	817	0.184112	0.144598
DQA215F	DQA215	DQA	215	816	292	816	0.156423	0.47294
DQA215L	DQA215	DQA	215	818	292	818	0.173458	0.464068
DQA2180	DQA218	DQA	218	820	293	820	0.184112	0.144598
DQA218Q	DQA218	DQA	218	819	293	819	0.22854	0.166454
DQA218R	DQA218	DQA	218	821	293	821	0.234981	0.162135
DQB.270	DQB-27	DQB	-27	822	294	822	0.598767	0.00119481
DQB.27A	DQB-27	DQB	-27	823	294	823	0.204728	0.000141033
DQB.27S	DQB-27	DQB	-27	824	294	824	0.0402867	0.590205
DQB.210	DQB-21	DQB	-21	825	295	825	0.598767	0.00119481
DQB.21D	DQB-21	DQB	-21	827	295	827	0.0402867	0.590205
DQB.21G	DQB-21	DQB	-21	826	295	826	0.204728	0.000141033
DQB.180	DQB-18	DQB	-18	828	296	828	0.598767	0.00119481
DQB.18A	DQB-18	DQB	-18	829	296	829	0.866328	3.15315e-05
DQB.18V	DQB-18	DQB	-18	830	296	830	0.476328	0.907392
DQB.100	DQB-10	DQB	-10	831	297	831	0.598767	0.00119481
DQB.10A	DQB-10	DQB	-10	833	297	833	0.146933	0.00352772
DQB.10S	DQB-10	DQB	-10	832	297	832	0.110831	0.319828
DQB.90	DQB-9	DQB	-9	834	298	834	0.598767	0.00119481
DQB.9I	DQB-9	DQB	-9	836	298	836	0.0402867	0.590205
DQB.9M	DQB-9	DQB	-9	835	298	835	0.204728	0.000141033
DQB.60	DQB-6	DQB	-6	837	299	837	0.598767	0.00119481
DQB.6S	DQB-6	DQB	-6	839	299	839	0.0402867	0.590205
DQB.6T	DQB-6	DQB	-6	838	299	838	0.204728	0.000141033
DQB.50	DQB-5	DQB	-5	840	300	840	0.598767	0.00119481
DQB.5P	DQB-5	DQB	-5	841	300	841	0.204728	0.000141033
DQB.5S	DQB-5	DQB	-5	842	300	842	0.0402867	0.590205
DQB.40	DQB-4	DQB	-4	843	301	843	0.598767	0.00119481
DQB.4L	DQB-4	DQB	-4	845	301	845	0.0402867	0.590205
DQB.4V	DQB-4	DQB	-4	844	301	844	0.204728	0.000141033
DQB9F	DQB9	DQB	9	847	302	847	0.360364	0.148462
DQB9L	DQB9	DQB	9	848	302	848	0.799065	0.0485059
DQB9Y	DQB9	DQB	9	846	302	846	0.446245	0.48726
DQB13A	DQB13	DQB	13	850	303	850	0.263948	0.000279146
DQB13G	DQB13	DQB	13	849	303	849	0.263948	0.000279146
DQB14L	DQB14	DQB	14	852	304	852	0.0402867	0.590205
DQB14M	DQB14	DQB	14	851	304	851	0.0402867	0.590205
DQB26G	DQB26	DQB	26	855	305	855	0.00550894	0.0525503
DQB26L	DQB26	DQB	26	853	305	853	0.459768	0.000286299
DQB26Y	DQB26	DQB	26	854	305	854	0.263948	0.000279146
DQB28S	DQB28	DQB	28	856	306	856	0.247136	1
DQB28T	DQB28	DQB	28	857	306	857	0.247136	1
DQB30H	DQB30	DQB	30	860	307	860	0.184734	0.384616
DQB30S	DQB30	DQB	30	858	307	858	0.247136	1
DQB30Y	DQB30	DQB	30	859	307	859	0.0227475	0.384616
DQB37D	DQB37	DQB	37	863	308	863	0.799065	0.0485059
DQB37I	DQB37	DQB	37	861	308	861	0.247136	1
DQB37Y	DQB37	DQB	37	862	308	862	0.225728	0.0485059
DQB38A	DQB38	DQB	38	865	309	865	0.0252877	0.18997
DQB38V	DQB38	DQB	38	864	309	864	0.0252877	0.18997
DQB45E	DQB45	DQB	45	867	310	867	0.206926	2.10435e-05
DQB45G	DQB45	DQB	45	866	310	866	0.206926	2.10435e-05
DQB46E	DQB46	DQB	46	868	311	868	0.247136	1
DQB46V	DQB46	DQB	46	869	311	869	0.247136	1
DQB47F	DQB47	DQB	47	870	312	870	0.247136	1
DQB47Y	DQB47	DQB	47	871	312	871	0.247136	1
DQB52L	DQB52	DQB	52	872	313	872	0.247136	1
DQB52P	DQB52	DQB	52	873	313	873	0.247136	1
DQB53L	DQB53	DQB	53	874	314	874	0.262555	0.147712
DQB53Q	DQB53	DQB	53	875	314	875	0.262555	0.147712
DQB55L	DQB55	DQB	55	876	315	876	0.247136	1
DQB55P	DQB55	DQB	55	877	315	877	0.0100906	0.209265
DQB55R	DQB55	DQB	55	878	315	878	0.186338	0.209265
DQB56L	DQB56	DQB	56	880	316	880	0.463676	0.268955
DQB56P	DQB56	DQB	56	879	316	879	0.463676	0.268955
DQB57A	DQB57	DQB	57	881	317	881	0.123549	2.71289e-07
DQB57D	DQB57	DQB	57	882	317	882	0.044399	0.00103868
DQB57S	DQB57	DQB	57	884	317	884	0.010157	0.634196
DQB57V	DQB57	DQB	57	883	317	883	0.540258	0.440854
DQB60N	DQB60	DQB	60	886	318	886	0.396197	0.476449
DQB60Y	DQB60	DQB	60	885	318	885	0.396197	0.476449
DQB66D	DQB66	DQB	66	887	319	887	0.173455	0.0485059
DQB66E	DQB66	DQB	66	888	319	888	0.173455	0.0485059
DQB67I	DQB67	DQB	67	889	320	889	0.173455	0.0485059
DQB67V	DQB67	DQB	67	890	320	890	0.173455	0.0485059
DQB70E	DQB70	DQB	70	893	321	893	0.49083	1
DQB70G	DQB70	DQB	70	894	321	894	0.218316	0.169334
DQB70R	DQB70	DQB	70	891	321	891	0.124152	0.169334
DQB70T	DQB70	DQB	70	892	321	892	0.107808	1
DQB71A	DQB71	DQB	71	899	322	899	0.00725849	1
DQB71D	DQB71	DQB	71	898	322	898	0.49083	1
DQB71K	DQB71	DQB	71	895	322	895	0.247136	1
DQB71R	DQB71	DQB	71	897	322	897	0.107808	1
DQB71T	DQB71	DQB	71	896	322	896	0.016625	1
DQB74A	DQB74	DQB	74	900	323	900	0.247136	1
DQB74E	DQB74	DQB	74	901	323	901	0.0207715	1
DQB74S	DQB74	DQB	74	902	323	902	0.00511692	1
DQB75L	DQB75	DQB	75	904	324	904	0.0207715	1
DQB75V	DQB75	DQB	75	903	324	903	0.0207715	1
DQB77R	DQB77	DQB	77	905	325	905	0.0281742	0.268955
DQB77T	DQB77	DQB	77	906	325	906	0.0281742	0.268955
DQB84E	DQB84	DQB	84	908	326	908	0.262555	0.147712
DQB84Q	DQB84	DQB	84	907	326	907	0.262555	0.147712
DQB85L	DQB85	DQB	85	909	327	909	0.262555	0.147712
DQB85V	DQB85	DQB	85	910	327	910	0.262555	0.147712
DQB860	DQB86	DQB	86	913	328	913	0.971859	0.268955
DQB86A	DQB86	DQB	86	912	328	912	0.200587	0.409586
DQB86E	DQB86	DQB	86	911	328	911	0.262555	0.147712
DQB86G	DQB86	DQB	86	914	328	914	0.837483	0.681084
DQB870	DQB87	DQB	87	917	329	917	0.971859	0.268955
DQB87F	DQB87	DQB	87	918	329	918	0.694976	0.409586
DQB87L	DQB87	DQB	87	915	329	915	0.262555	0.147712
DQB87Y	DQB87	DQB	87	916	329	916	0.172511	0.681084
DQB890	DQB89	DQB	89	921	330	921	0.971859	0.268955
DQB89G	DQB89	DQB	89	920	330	920	0.267036	0.209265
DQB89T	DQB89	DQB	89	919	330	919	0.262555	0.147712
DQB900	DQB90	DQB	90	924	331	924	0.971859	0.268955
DQB90I	DQB90	DQB	90	923	331	923	0.267036	0.209265
DQB90T	DQB90	DQB	90	922	331	922	0.262555	0.147712
DQB1160	DQB116	DQB	116	926	332	926	0.758145	0.750808
DQB116I	DQB116	DQB	116	927	332	927	0.00725849	1
DQB116V	DQB116	DQB	116	925	332	925	0.0772218	0.750808
DQB1250	DQB125	DQB	125	929	333	929	0.758145	0.750808
DQB125A	DQB125	DQB	125	928	333	928	0.273257	0.162946
DQB125G	DQB125	DQB	125	931	333	931	0.368	0.301919
DQB125S	DQB125	DQB	125	930	333	930	0.00725849	1
DQB1260	DQB126	DQB	126	933	334	933	0.758145	0.750808
DQB126H	DQB126	DQB	126	934	334	934	0.010157	0.634196
DQB126Q	DQB126	DQB	126	932	334	932	0.228721	0.929561
DQB1300	DQB130	DQB	130	936	335	936	0.758145	0.750808
DQB130Q	DQB130	DQB	130	937	335	937	0.837483	0.681084
DQB130R	DQB130	DQB	130	935	335	935	0.905736	0.462859
DQB1350	DQB135	DQB	135	940	336	940	0.758145	0.750808
DQB135D	DQB135	DQB	135	938	336	938	0.193852	0.450349
DQB135G	DQB135	DQB	135	939	336	939	0.110831	0.319828
DQB1360	DQB136	DQB	136	943	337	943	0.758145	0.750808
DQB136E	DQB136	DQB	136	942	337	942	0.690703	0.770005
DQB136Q	DQB136	DQB	136	941	337	941	0.764448	0.755363
DQB1400	DQB140	DQB	140	946	338	946	0.758145	0.750808
DQB140A	DQB140	DQB	140	944	338	944	0.0943972	0.301919
DQB140T	DQB140	DQB	140	945	338	945	0.0149788	0.162946
DQB1670	DQB167	DQB	167	949	339	949	0.905736	0.462859
DQB167H	DQB167	DQB	167	948	339	948	0.263948	0.000279146
DQB167R	DQB167	DQB	167	947	339	947	0.100808	0.000336302
DQB1820	DQB182	DQB	182	952	340	952	0.905736	0.462859
DQB182N	DQB182	DQB	182	951	340	951	0.0149788	0.162946
DQB182S	DQB182	DQB	182	950	340	950	0.0621522	0.320786
DQB1850	DQB185	DQB	185	955	341	955	0.905736	0.462859
DQB185I	DQB185	DQB	185	954	341	954	0.334343	4.26707e-06
DQB185T	DQB185	DQB	185	953	341	953	0.560438	1.01004e-05
DQB1970	DQB197	DQB	197	957	342	957	0.0553004	0.000115339
DQB197N	DQB197	DQB	197	958	342	958	0.799065	0.0485059
DQB197S	DQB197	DQB	197	956	342	956	0.259339	0.000840108
DQB2030	DQB203	DQB	203	960	343	960	1	0.000563591
DQB203I	DQB203	DQB	203	959	343	959	1	1.45732e-06
DQB203V	DQB203	DQB	203	961	343	961	1	0.0204772
DQB2200	DQB220	DQB	220	963	344	963	1	0.000563591
DQB220H	DQB220	DQB	220	962	344	962	0.799065	7.56862e-06
DQB220R	DQB220	DQB	220	964	344	964	0.799065	0.108294
DQB2210	DQB221	DQB	221	966	345	966	1	0.000563591
DQB221H	DQB221	DQB	221	965	345	965	0.799065	7.56862e-06
DQB221Q	DQB221	DQB	221	967	345	967	0.799065	0.108294
DQB2240	DQB224	DQB	224	969	346	969	1	0.000563591
DQB224Q	DQB224	DQB	224	968	346	968	0.0402867	6.12346e-05
DQB224R	DQB224	DQB	224	970	346	970	0.0402867	0.590205
DPB8L	DPB8	DPB	8	972	347	972	0.0917699	0.511546
DPB8V	DPB8	DPB	8	971	347	971	0.0917699	0.511546
DPB9F	DPB9	DPB	9	974	348	974	0.0917699	0.511546
DPB9H	DPB9	DPB	9	975	348	975	0.0138846	0.0142338
DPB9Y	DPB9	DPB	9	973	348	973	0.0046776	0.212312
DPB11G	DPB11	DPB	11	976	349	976	1	1
DPB11L	DPB11	DPB	11	977	349	977	1	1
DPB33E	DPB33	DPB	33	978	350	978	0.0495562	0.577139
DPB33Q	DPB33	DPB	33	979	350	979	0.0495562	0.577139
DPB35F	DPB35	DPB	35	981	351	981	0.00785597	0.767478
DPB35L	DPB35	DPB	35	982	351	982	0.896559	0.881205
DPB35Y	DPB35	DPB	35	980	351	980	0.0071906	0.690447
DPB36A	DPB36	DPB	36	983	352	983	0.301464	0.394492
DPB36V	DPB36	DPB	36	984	352	984	0.301464	0.394492
DPB55A	DPB55	DPB	55	985	353	985	0.312438	0.402508
DPB55D	DPB55	DPB	55	986	353	986	0.4313	0.597495
DPB55E	DPB55	DPB	55	987	353	987	0.537478	0.393265
DPB56A	DPB56	DPB	56	988	354	988	0.4313	0.597495
DPB56E	DPB56	DPB	56	989	354	989	0.4313	0.597495
DPB57A	DPB57	DPB	57	992	355	992	0.580807	0.602397
DPB57D	DPB57	DPB	57	991	355	991	0.793673	0.751269
DPB57E	DPB57	DPB	57	990	355	990	0.800035	0.745995
DPB65I	DPB65	DPB	65	993	356	993	0.000520043	0.0833389
DPB65L	DPB65	DPB	65	994	356	994	0.000520043	0.0833389
DPB69E	DPB69	DPB	69	996	357	996	0.00567113	0.0114832
DPB69K	DPB69	DPB	69	995	357	995	0.0565228	0.0067867
DPB69R	DPB69	DPB	69	997	357	997	0.0495562	0.577139
DPB76I	DPB76	DPB	76	1000	358	1000	0.733776	0.35273
DPB76M	DPB76	DPB	76	999	358	999	0.00720845	0.0145309
DPB76V	DPB76	DPB	76	998	358	998	0.0044296	0.00324371
DPB84D	DPB84	DPB	84	1001	359	1001	0.72328	0.788546
DPB84G	DPB84	DPB	84	1002	359	1002	0.72328	0.0935733
DPB84V	DPB84	DPB	84	1003	359	1003	1	1.52188e-05
DPB85E	DPB85	DPB	85	1004	360	1004	0.72328	0.788546
DPB85G	DPB85	DPB	85	1005	360	1005	0.72328	0.788546
DPB86A	DPB86	DPB	86	1006	361	1006	0.72328	0.788546
DPB86P	DPB86	DPB	86	1007	361	1007	0.72328	0.788546
DPB87M	DPB87	DPB	87	1009	362	1009	0.72328	0.788546
DPB87V	DPB87	DPB	87	1008	362	1008	0.72328	0.788546
DPB960	DPB96	DPB	96	1011	363	1011	0.903156	0.0403751
DPB96K	DPB96	DPB	96	1010	363	1010	0.0674862	0.472216
DPB96R	DPB96	DPB	96	1012	363	1012	0.0719125	0.0549835
DPB1700	DPB170	DPB	170	1014	364	1014	0.903156	0.0403751
DPB170I	DPB170	DPB	170	1013	364	1013	0.0668004	0.474227
DPB170T	DPB170	DPB	170	1015	364	1015	0.0708708	0.0548205
DPB1780	DPB178	DPB	178	1017	365	1017	0.68249	0.0420262
DPB178L	DPB178	DPB	178	1016	365	1016	0.374804	0.0131521
DPB178M	DPB178	DPB	178	1018	365	1018	0.355117	0.966055
DPB1940	DPB194	DPB	194	1020	366	1020	1	0.042473
DPB194Q	DPB194	DPB	194	1019	366	1019	0.0911669	0.25746
DPB194R	DPB194	DPB	194	1021	366	1021	0.0911669	0.00510431
DPB2050	DPB205	DPB	205	1023	367	1023	1	0.042473
DPB205M	DPB205	DPB	205	1024	367	1024	0.431579	0.555171
DPB205V	DPB205	DPB	205	1022	367	1022	0.431579	0.0697257
DPB2150	DPB215	DPB	215	1026	368	1026	1	0.042473
DPB215I	DPB215	DPB	215	1025	368	1025	1	0.268964
DPB215T	DPB215	DPB	215	1027	368	1027	1	1.52188e-05
