# Supplementary material for: Amino acid residues in five separate HLA genes can explain most of the known associations between the MHC and primary biliary cholangitis
Source: PLoS Genet. 2018 Dec 3;14(12):e1007833. doi: 10.1371/journal.pgen.1007833 (PMC6292650; doi:10.1371/journal.pgen.1007833)
Supplement: S11 Spreadsheet — (XLSX) [file pgen.1007833.s039.xlsx]

## Sheet: SupFig5Cspreadsheet
Alleleno	Allelename	nullAIC	altAIC	Pval
1	HLAA_X01.01	12185.7	12181.6	0.0129717
2	HLAA_X01.02	12185.7	12182.9	0.0276045
3	HLAA_X01.25	12185.7	12186.3	0.232986
4	HLAA_X02.01	12185.7	12185.1	0.107512
5	HLAA_X02.02	12185.7	12186.6	0.290338
6	HLAA_X02.05	12185.7	12187.6	0.734589
7	HLAA_X02.06	12185.7	12186.7	0.320785
8	HLAA_X02.17	12185.7	12187	0.382031
9	HLAA_X02.20	12185.7	12187	0.381069
10	HLAA_X02.22	12185.7	12186.9	0.361115
11	HLAA_X02.35	12185.7	12187.6	0.711882
12	HLAA_X03.01	12185.7	12187.1	0.446492
13	HLAA_X03.02	12185.7	12187.7	0.990042
14	HLAA_X03.17	12185.7	12187.4	0.576895
15	HLAA_X11.01	12185.7	12187.7	0.975588
16	HLAA_X11.02	12185.7	12187.6	0.736931
17	HLAA_X11.25	12185.7	12187.7	0.921691
18	HLAA_X23.01	12185.7	12187.7	0.94397
19	HLAA_X24.02	12185.7	12187	0.384735
20	HLAA_X24.03	12185.7	12183.3	0.0349408
21	HLAA_X24.32	12185.7	12187.5	0.611149
22	HLAA_X25.01	12185.7	12187.1	0.418615
23	HLAA_X26.01	12185.7	12186.7	0.318987
24	HLAA_X26.08	12185.7	12187.5	0.610471
25	HLAA_X29.01	12185.7	12180.3	0.00642858
26	HLAA_X29.02	12185.7	12187.5	0.631918
27	HLAA_X29.10	12185.7	12187.6	0.695839
28	HLAA_X30.01	12185.7	12186.1	0.205571
29	HLAA_X30.02	12185.7	12187.6	0.743174
30	HLAA_X30.04	12185.7	12187.7	0.803635
31	HLAA_X31.01	12185.7	12184.8	0.0857191
32	HLAA_X31.08	12185.7	12187.7	0.808387
33	HLAA_X32.01	12185.7	12187.5	0.647788
34	HLAA_X33.01	12185.7	12184.9	0.0947071
35	HLAA_X33.03	12185.7	12187.7	0.817492
36	HLAA_X33.05	12185.7	12181.2	0.0104027
37	HLAA_X34.02	12185.7	12185	0.099484
38	HLAA_X36.01	12185.7	12187.6	0.765948
39	HLAA_X66.01	12185.7	12186.7	0.304464
40	HLAA_X66.02	12185.7	12185.5	0.13258
41	HLAA_X68.01	12185.7	12185.1	0.108162
42	HLAA_X68.02	12185.7	12187.3	0.516569
43	HLAA_X68.24	12185.7	12187.2	0.472313
44	HLAA_X68.35	12185.7	12185.9	0.177692
45	HLAA_X69.01	12185.7	12187.7	0.930546
46	HLAA_X74.01	12185.7	12187.3	0.495277
47	HLAA_X74.03	12185.7	12187.7	0.996799
48	HLAA_X80.01	12185.7	12187.1	0.429504
49	HLAC_X01.02	12185.7	12182.6	0.0238649
50	HLAC_X02.02	12185.7	12186.5	0.277057
51	HLAC_X02.10	12185.7	12184.3	0.062714
52	HLAC_X03.02	12185.7	12187.1	0.431653
53	HLAC_X03.03	12185.7	12181.5	0.0124378
54	HLAC_X03.04	12185.7	12184.8	0.0866953
55	HLAC_X03.05	12185.7	12187.5	0.617875
56	HLAC_X03.06	12185.7	12186.9	0.352005
57	HLAC_X03.10	12185.7	12183.5	0.0389881
58	HLAC_X04.01	12185.7	12187.7	0.907469
59	HLAC_X04.03	12185.7	12186.6	0.28905
60	HLAC_X04.09	12185.7	12185.8	0.164222
61	HLAC_X05.01	12185.7	12185.2	0.112247
62	HLAC_X06.02	12185.7	12187.6	0.719212
63	HLAC_X07.01	12185.7	12187.7	0.930085
64	HLAC_X07.02	12185.7	12186.7	0.319282
65	HLAC_X07.04	12185.7	12185.7	1
66	HLAC_X08.01	12185.7	12187.5	0.649433
67	HLAC_X08.02	12185.7	12187.7	0.954468
68	HLAC_X08.03	12185.7	12186.1	0.202233
69	HLAC_X12.02	12185.7	12186.4	0.252865
70	HLAC_X12.03	12185.7	12187.6	0.7725
71	HLAC_X12.05	12185.7	12187.5	0.606059
72	HLAC_X12.13	12185.7	12184.5	0.0715879
73	HLAC_X14.02	12185.7	12187.7	0.793301
74	HLAC_X14.03	12185.7	12187.7	0.787025
75	HLAC_X14.04	12185.7	12187.7	0.963418
76	HLAC_X15.02	12185.7	12184.5	0.0709242
77	HLAC_X15.04	12185.7	12187.7	0.933582
78	HLAC_X15.05	12185.7	12178	0.00178777
79	HLAC_X15.11	12185.7	12183.8	0.0486627
80	HLAC_X16.01	12185.7	12186.9	0.350053
81	HLAC_X16.02	12185.7	12186.9	0.350053
82	HLAC_X16.04	12185.7	12187.7	0.893225
83	HLAC_X17.01	12185.7	12187.5	0.659712
84	HLAC_X17.03	12185.7	12187.6	0.742261
85	HLAC_X18.01	12185.7	12186.8	0.328047
86	HLAB_X07.02	12185.7	12184.7	0.0835483
87	HLAB_X07.04	12185.7	12187.7	0.79854
88	HLAB_X07.05	12185.7	12179.1	0.00328937
89	HLAB_X07.10	12185.7	12180.8	0.00832232
90	HLAB_X07.17	12185.7	12187.6	0.711822
91	HLAB_X08.01	12185.7	12184.3	0.0626097
92	HLAB_X13.02	12185.7	12187.7	0.924896
93	HLAB_X14.01	12185.7	12187.2	0.468541
94	HLAB_X14.02	12185.7	12187.5	0.664411
95	HLAB_X15.01	12185.7	12187.1	0.415814
96	HLAB_X15.02	12185.7	12186.1	0.198522
97	HLAB_X15.03	12185.7	12181.2	0.0108644
98	HLAB_X15.04	12185.7	12186.5	0.267354
99	HLAB_X15.07	12185.7	12187.7	0.847343
100	HLAB_X15.08	12185.7	12186.3	0.237004
101	HLAB_X15.09	12185.7	12183.3	0.034738
102	HLAB_X15.10	12185.7	12187.7	0.811145
103	HLAB_X15.16	12185.7	12184.9	0.0919609
104	HLAB_X15.17	12185.7	12187.4	0.592833
105	HLAB_X15.18	12185.7	12182.7	0.0245343
106	HLAB_X18.01	12185.7	12186	0.188969
107	HLAB_X18.02	12185.7	12187.3	0.535204
108	HLAB_X18.03	12185.7	12185.7	0.152715
109	HLAB_X18.11	12185.7	12186.9	0.362573
110	HLAB_X18.18	12185.7	12187.7	0.822981
111	HLAB_X27.02	12185.7	12187.7	0.825267
112	HLAB_X27.03	12185.7	12186.7	0.304642
113	HLAB_X27.05	12185.7	12185.6	0.14291
114	HLAB_X27.07	12185.7	12187.7	0.964496
115	HLAB_X27.09	12185.7	12184.7	0.0810963
116	HLAB_X35.01	12185.7	12181	0.00930836
117	HLAB_X35.02	12185.7	12187.7	0.802697
118	HLAB_X35.03	12185.7	12185.6	0.142884
119	HLAB_X35.08	12185.7	12187.7	0.790984
120	HLAB_X35.09	12185.7	12185.8	0.167584
121	HLAB_X35.17	12185.7	12179.3	0.00374894
122	HLAB_X35.41	12185.7	12186.5	0.277429
123	HLAB_X35.55	12185.7	12187.7	0.974781
124	HLAB_X37.01	12185.7	12187.6	0.686496
125	HLAB_X38.01	12185.7	12185.9	0.180331
126	HLAB_X39.01	12185.7	12186.9	0.352242
127	HLAB_X39.06	12185.7	12176.5	0.00080703
128	HLAB_X39.10	12185.7	12187.4	0.575352
129	HLAB_X39.24	12185.7	12187.5	0.647924
130	HLAB_X39.29	12185.7	12187.3	0.506732
131	HLAB_X40.01	12185.7	12179.9	0.00503464
132	HLAB_X40.02	12185.7	12185.3	0.119271
133	HLAB_X40.06	12185.7	12187.7	0.81396
134	HLAB_X40.10	12185.7	12187.7	0.842659
135	HLAB_X40.27	12185.7	12187.3	0.503132
136	HLAB_X40.32	12185.7	12167.9	8.27382e-06
137	HLAB_X41.01	12185.7	12187.7	0.967099
138	HLAB_X41.02	12185.7	12187.4	0.595529
139	HLAB_X42.01	12185.7	12187.6	0.681122
140	HLAB_X42.02	12185.7	12187.6	0.717828
141	HLAB_X44.02	12185.7	12183.4	0.0380333
142	HLAB_X44.03	12185.7	12187.7	0.803438
143	HLAB_X44.04	12185.7	12186.6	0.280325
144	HLAB_X44.05	12185.7	12187.3	0.496675
145	HLAB_X44.06	12185.7	12187	0.403641
146	HLAB_X44.08	12185.7	12181.4	0.0115713
147	HLAB_X44.27	12185.7	12187.3	0.536339
148	HLAB_X45.01	12185.7	12187.7	0.887574
149	HLAB_X46.01	12185.7	12186.5	0.277563
150	HLAB_X47.01	12185.7	12186.8	0.348316
151	HLAB_X47.02	12185.7	12186.9	0.370949
152	HLAB_X48.01	12185.7	12186.8	0.325217
153	HLAB_X49.01	12185.7	12185.4	0.125341
154	HLAB_X50.01	12185.7	12182.7	0.0253476
155	HLAB_X50.02	12185.7	12186.9	0.371133
156	HLAB_X51.01	12185.7	12186.8	0.347795
157	HLAB_X51.05	12185.7	12187.5	0.602775
158	HLAB_X51.07	12185.7	12187.3	0.500989
159	HLAB_X51.08	12185.7	12185.1	0.1049
160	HLAB_X51.09	12185.7	12187.3	0.530411
161	HLAB_X52.01	12185.7	12186.4	0.253735
162	HLAB_X53.01	12185.7	12187.7	0.885795
163	HLAB_X54.01	12185.7	12185.7	1
164	HLAB_X55.01	12185.7	12176.2	0.00069876
165	HLAB_X55.02	12185.7	12187.1	0.435817
166	HLAB_X55.05	12185.7	12187.6	0.711822
167	HLAB_X56.01	12185.7	12186.8	0.331747
168	HLAB_X57.01	12185.7	12187.1	0.419866
169	HLAB_X57.03	12185.7	12187.5	0.641411
170	HLAB_X58.01	12185.7	12184.4	0.0685795
171	HLAB_X70.20	12185.7	12185.1	0.102396
172	HLAB_X73.01	12185.7	12187.7	0.845528
173	HLAB_X81.01	12185.7	12186.7	0.317104
174	HLADRB_X01.01	12185.7	12186.8	0.323497
175	HLADRB_X01.02	12185.7	12186.6	0.290396
176	HLADRB_X01.03	12185.7	12186.4	0.258015
177	HLADRB_X03.01	12185.7	12186.5	0.271594
178	HLADRB_X03.02	12185.7	12187.7	0.828406
179	HLADRB_X04.01	12185.7	12183.5	0.0389311
180	HLADRB_X04.02	12185.7	12181.1	0.00979976
181	HLADRB_X04.03	12185.7	12183.5	0.0393469
182	HLADRB_X04.04	12185.7	12172.1	7.60052e-05
183	HLADRB_X04.05	12185.7	12187.7	0.895799
184	HLADRB_X04.06	12185.7	12187.5	0.604166
185	HLADRB_X04.07	12185.7	12186.4	0.253381
186	HLADRB_X04.08	12185.7	12175.5	0.000482052
187	HLADRB_X04.09	12185.7	12182.1	0.0178385
188	HLADRB_X04.10	12185.7	12187.7	0.957539
189	HLADRB_X04.59	12185.7	12186.8	0.339665
190	HLADRB_X07.01	12185.7	12187.6	0.738591
191	HLADRB_X08.01	12185.7	12183.3	0.034814
192	HLADRB_X08.02	12185.7	12185.1	0.108104
193	HLADRB_X08.03	12185.7	12177.5	0.00140365
194	HLADRB_X08.04	12185.7	12184.1	0.0558916
195	HLADRB_X08.10	12185.7	12182.3	0.0201551
196	HLADRB_X09.01	12185.7	12186.3	0.226832
197	HLADRB_X10.01	12185.7	12177.2	0.00119556
198	HLADRB_X11.01	12185.7	12187.6	0.676965
199	HLADRB_X11.02	12185.7	12186.9	0.375364
200	HLADRB_X11.03	12185.7	12187.5	0.62968
201	HLADRB_X11.04	12185.7	12186.8	0.344201
202	HLADRB_X11.06	12185.7	12187.6	0.756782
203	HLADRB_X11.08	12185.7	12187.3	0.507789
204	HLADRB_X11.12	12185.7	12187.5	0.605994
205	HLADRB_X11.15	12185.7	12185.7	1
206	HLADRB_X11.28	12185.7	12187.7	0.843944
207	HLADRB_X11.39	12185.7	12182.8	0.0262911
208	HLADRB_X11.43	12185.7	12187.7	0.966875
209	HLADRB_X12.01	12185.7	12185	0.101187
210	HLADRB_X12.02	12185.7	12185	0.101187
211	HLADRB_X13.01	12185.7	12187.7	0.848642
212	HLADRB_X13.02	12185.7	12187.5	0.626358
213	HLADRB_X13.03	12185.7	12179.4	0.00400921
214	HLADRB_X13.05	12185.7	12187.3	0.498892
215	HLADRB_X13.10	12185.7	12184.6	0.0751209
216	HLADRB_X13.15	12185.7	12181.5	0.0124286
217	HLADRB_X13.17	12185.7	12187.7	0.810314
218	HLADRB_X13.18	12185.7	12183.4	0.0374227
219	HLADRB_X14.01	12185.7	12187.7	0.80626
220	HLADRB_X14.02	12185.7	12187.6	0.69751
221	HLADRB_X14.04	12185.7	12186.5	0.271924
222	HLADRB_X14.06	12185.7	12187.7	0.875516
223	HLADRB_X15.01	12185.7	12184.6	0.0748985
224	HLADRB_X15.02	12185.7	12184.7	0.0811378
225	HLADRB_X15.03	12185.7	12187.7	0.892689
226	HLADRB_X16.01	12185.7	12187.6	0.709019
227	HLADRB_X16.02	12185.7	12187	0.386682
228	HLADRB_X16.05	12185.7	12187.7	0.972385
229	HLADQA_X01.01	12185.7	12186.9	0.372798
230	HLADQA_X01.02	12185.7	12185.1	0.10441
231	HLADQA_X01.03	12185.7	12187.2	0.470026
232	HLADQA_X01.04	12185.7	12187.6	0.725928
233	HLADQA_X01.05	12185.7	12178.4	0.00230876
234	HLADQA_X01.06	12185.7	12185.6	0.144598
235	HLADQA_X02.01	12185.7	12187.6	0.776028
236	HLADQA_X03.01	12185.7	12162.4	4.88414e-07
237	HLADQA_X03.02	12185.7	12186.6	0.298506
238	HLADQA_X03.03	12185.7	12173.9	0.000197657
239	HLADQA_X04.01	12185.7	12186.4	0.252473
240	HLADQA_X04.02	12185.7	12186.7	0.321291
241	HLADQA_X05.01	12185.7	12186.8	0.326156
242	HLADQA_X05.03	12185.7	12184.8	0.0868301
243	HLADQA_X05.05	12185.7	12181	0.00975297
244	HLADQA_X05.09	12185.7	12184.7	0.0795493
245	HLADQA_X06.01	12185.7	12177.5	0.00141305
246	HLADQB_X02.01	12185.7	12186.7	0.322739
247	HLADQB_X02.02	12185.7	12186.7	0.319828
248	HLADQB_X02.04	12185.7	12187.6	0.770005
249	HLADQB_X03.01	12185.7	12170.9	4.11664e-05
250	HLADQB_X03.02	12185.7	12159.6	1.15603e-07
251	HLADQB_X03.03	12185.7	12187.7	0.938067
252	HLADQB_X03.04	12185.7	12183.1	0.0308768
253	HLADQB_X03.05	12185.7	12184	0.0525503
254	HLADQB_X03.19	12185.7	12185.7	1
255	HLADQB_X04.02	12185.7	12186.5	0.268955
256	HLADQB_X05.01	12185.7	12187.4	0.590205
257	HLADQB_X05.02	12185.7	12187.5	0.634196
258	HLADQB_X05.03	12185.7	12187.6	0.753692
259	HLADQB_X05.04	12185.7	12186.5	0.268955
260	HLADQB_X06.01	12185.7	12183.8	0.0485059
261	HLADQB_X06.02	12185.7	12184.6	0.0775076
262	HLADQB_X06.03	12185.7	12187.7	0.8406
263	HLADQB_X06.04	12185.7	12187.1	0.421326
264	HLADQB_X06.09	12185.7	12187.5	0.603207
265	HLADQB_X06.14	12185.7	12187.3	0.495211
266	HLADQB_X06.16	12185.7	12187.2	0.476449
267	HLADPB_X01.01	12185.7	12186.4	0.25746
268	HLADPB_X02.01	12185.7	12186.7	0.321545
269	HLADPB_X02.02	12185.7	12187	0.39304
270	HLADPB_X03.01	12185.7	12185.1	0.105404
271	HLADPB_X04.01	12185.7	12187.3	0.536612
272	HLADPB_X04.02	12185.7	12187.7	0.966055
273	HLADPB_X05.01	12185.7	12187.6	0.692722
274	HLADPB_X06.01	12185.7	12187.6	0.714684
275	HLADPB_X06.02	12185.7	12187.7	0.822363
276	HLADPB_X09.01	12185.7	12185.2	0.112538
277	HLADPB_X10.01	12185.7	12182.5	0.0217799
278	HLADPB_X11.01	12185.7	12184	0.0534383
279	HLADPB_X13.01	12185.7	12187.7	0.866738
280	HLADPB_X14.01	12185.7	12182.3	0.0193899
281	HLADPB_X15.01	12185.7	12169	1.52188e-05
282	HLADPB_X16.01	12185.7	12179.1	0.00332341
283	HLADPB_X17.01	12185.7	12169	1.54495e-05
284	HLADPB_X19.01	12185.7	12184.9	0.0934904
285	HLADPB_X20.01	12185.7	12187.5	0.622111
286	HLADPB_X23.01	12185.7	12187.7	0.881267
287	HLADPB_X35.01	12185.7	12187.7	0.814679
288	HLADPB_X36.01	12185.7	12186.6	0.298643
289	HLADPB_X50.01	12185.7	12183.5	0.0401114
290	HLADPB_X51.01	12185.7	12187.5	0.602397
291	HLADPB_X91.01	12185.7	12187	0.393046
292	HLADPB_X104.01	12185.7	12187.6	0.703447
