# Supplementary material for: Amino acid residues in five separate HLA genes can explain most of the known associations between the MHC and primary biliary cholangitis
Source: PLoS Genet. 2018 Dec 3;14(12):e1007833. doi: 10.1371/journal.pgen.1007833 (PMC6292650; doi:10.1371/journal.pgen.1007833)
Supplement: S12 Spreadsheet — (XLSX) [file pgen.1007833.s040.xlsx]

## Sheet: SupFig5Dspreadsheet
Alleleno	Allelename	nullAIC	altAIC	Pval
1	HLAA_X01.01	12133.8	12128.1	0.00559471
2	HLAA_X01.02	12133.8	12130.7	0.0241757
3	HLAA_X01.25	12133.8	12134.6	0.260034
4	HLAA_X02.01	12133.8	12132.8	0.0834419
5	HLAA_X02.02	12133.8	12135	0.372583
6	HLAA_X02.05	12133.8	12135.7	0.755978
7	HLAA_X02.06	12133.8	12135.2	0.418568
8	HLAA_X02.17	12133.8	12134.9	0.347802
9	HLAA_X02.20	12133.8	12135.2	0.414931
10	HLAA_X02.22	12133.8	12134.9	0.349103
11	HLAA_X02.35	12133.8	12135.7	0.686968
12	HLAA_X03.01	12133.8	12135	0.363784
13	HLAA_X03.02	12133.8	12135.8	0.980889
14	HLAA_X03.17	12133.8	12135.5	0.560048
15	HLAA_X11.01	12133.8	12135.8	0.913638
16	HLAA_X11.02	12133.8	12135.8	0.82126
17	HLAA_X11.25	12133.8	12135.8	0.836159
18	HLAA_X23.01	12133.8	12135.8	0.812477
19	HLAA_X24.02	12133.8	12135.2	0.422036
20	HLAA_X24.03	12133.8	12132.2	0.0553127
21	HLAA_X24.32	12133.8	12135.7	0.727844
22	HLAA_X25.01	12133.8	12135.4	0.537505
23	HLAA_X26.01	12133.8	12135.2	0.428009
24	HLAA_X26.08	12133.8	12135.5	0.548251
25	HLAA_X29.01	12133.8	12128.4	0.00637602
26	HLAA_X29.02	12133.8	12135.7	0.749448
27	HLAA_X29.10	12133.8	12135.7	0.705703
28	HLAA_X30.01	12133.8	12135.1	0.386038
29	HLAA_X30.02	12133.8	12135.8	0.82056
30	HLAA_X30.04	12133.8	12135.4	0.536973
31	HLAA_X31.01	12133.8	12134.5	0.243655
32	HLAA_X31.08	12133.8	12135.7	0.731313
33	HLAA_X32.01	12133.8	12135.7	0.686473
34	HLAA_X33.01	12133.8	12133.2	0.103076
35	HLAA_X33.03	12133.8	12135.8	0.791092
36	HLAA_X33.05	12133.8	12129	0.00899718
37	HLAA_X34.02	12133.8	12133.1	0.0983827
38	HLAA_X36.01	12133.8	12135.6	0.654163
39	HLAA_X66.01	12133.8	12135.4	0.520207
40	HLAA_X66.02	12133.8	12133.2	0.105671
41	HLAA_X68.01	12133.8	12133.1	0.0980575
42	HLAA_X68.02	12133.8	12133.6	0.133022
43	HLAA_X68.24	12133.8	12135.2	0.447152
44	HLAA_X68.35	12133.8	12133.9	0.160695
45	HLAA_X69.01	12133.8	12135.8	0.955192
46	HLAA_X74.01	12133.8	12135.6	0.634738
47	HLAA_X74.03	12133.8	12135.7	0.779594
48	HLAA_X80.01	12133.8	12135.3	0.459086
49	HLAC_X01.02	12133.8	12132.6	0.0712342
50	HLAC_X02.02	12133.8	12133.8	0.155303
51	HLAC_X02.10	12133.8	12133	0.0911318
52	HLAC_X03.02	12133.8	12135.3	0.462256
53	HLAC_X03.03	12133.8	12131.7	0.042766
54	HLAC_X03.04	12133.8	12135.4	0.53017
55	HLAC_X03.05	12133.8	12135.6	0.666496
56	HLAC_X03.06	12133.8	12135	0.363272
57	HLAC_X03.10	12133.8	12131.5	0.0375925
58	HLAC_X04.01	12133.8	12135.8	0.883601
59	HLAC_X04.03	12133.8	12134.2	0.196414
60	HLAC_X04.09	12133.8	12133.7	0.147261
61	HLAC_X05.01	12133.8	12133.3	0.114319
62	HLAC_X06.02	12133.8	12134.8	0.300581
63	HLAC_X07.01	12133.8	12135.8	0.866347
64	HLAC_X07.02	12133.8	12135.3	0.465022
65	HLAC_X07.04	12133.8	12133.8	1
66	HLAC_X08.01	12133.8	12135.5	0.573486
67	HLAC_X08.02	12133.8	12135.7	0.779924
68	HLAC_X08.03	12133.8	12134	0.180262
69	HLAC_X12.02	12133.8	12135.8	0.794271
70	HLAC_X12.03	12133.8	12135.6	0.630514
71	HLAC_X12.05	12133.8	12135.5	0.582875
72	HLAC_X12.13	12133.8	12132.1	0.0531369
73	HLAC_X14.02	12133.8	12135.8	0.814557
74	HLAC_X14.03	12133.8	12135.8	0.842266
75	HLAC_X14.04	12133.8	12135.8	0.87152
76	HLAC_X15.02	12133.8	12133.3	0.109103
77	HLAC_X15.04	12133.8	12135.8	0.985788
78	HLAC_X15.05	12133.8	12125.9	0.00161911
79	HLAC_X15.11	12133.8	12132.3	0.0602876
80	HLAC_X16.01	12133.8	12135.2	0.419211
81	HLAC_X16.02	12133.8	12135.2	0.419211
82	HLAC_X16.04	12133.8	12135.8	0.796474
83	HLAC_X17.01	12133.8	12135.6	0.600417
84	HLAC_X17.03	12133.8	12135.6	0.652571
85	HLAC_X18.01	12133.8	12134.8	0.306712
86	HLAB_X07.02	12133.8	12133.9	0.165015
87	HLAB_X07.04	12133.8	12135.8	0.87972
88	HLAB_X07.05	12133.8	12127.2	0.0032988
89	HLAB_X07.10	12133.8	12130	0.0161481
90	HLAB_X07.17	12133.8	12135.7	0.705615
91	HLAB_X08.01	12133.8	12133.3	0.113721
92	HLAB_X13.02	12133.8	12135	0.3549
93	HLAB_X14.01	12133.8	12135.8	0.873658
94	HLAB_X14.02	12133.8	12135.6	0.669086
95	HLAB_X15.01	12133.8	12134.4	0.231086
96	HLAB_X15.02	12133.8	12133.9	0.161601
97	HLAB_X15.03	12133.8	12130.4	0.0202903
98	HLAB_X15.04	12133.8	12133.9	0.16378
99	HLAB_X15.07	12133.8	12135.8	0.790064
100	HLAB_X15.08	12133.8	12134.3	0.214923
101	HLAB_X15.09	12133.8	12132.2	0.0575518
102	HLAB_X15.10	12133.8	12135.8	0.839489
103	HLAB_X15.16	12133.8	12133	0.0930163
104	HLAB_X15.17	12133.8	12135.3	0.450397
105	HLAB_X15.18	12133.8	12131.6	0.0404317
106	HLAB_X18.01	12133.8	12134.6	0.273487
107	HLAB_X18.02	12133.8	12135.4	0.515006
108	HLAB_X18.03	12133.8	12133.7	0.143645
109	HLAB_X18.11	12133.8	12135	0.365335
110	HLAB_X18.18	12133.8	12135.8	0.827787
111	HLAB_X27.02	12133.8	12135.8	0.861645
112	HLAB_X27.03	12133.8	12134.4	0.238511
113	HLAB_X27.05	12133.8	12135.5	0.556798
114	HLAB_X27.07	12133.8	12135.8	0.884728
115	HLAB_X27.09	12133.8	12132.1	0.0550888
116	HLAB_X35.01	12133.8	12129.5	0.0121564
117	HLAB_X35.02	12133.8	12135.8	0.849462
118	HLAB_X35.03	12133.8	12133.7	0.142773
119	HLAB_X35.08	12133.8	12135.6	0.662969
120	HLAB_X35.09	12133.8	12134.2	0.207234
121	HLAB_X35.17	12133.8	12128.1	0.00530217
122	HLAB_X35.41	12133.8	12134.7	0.279968
123	HLAB_X35.55	12133.8	12135.8	0.96446
124	HLAB_X37.01	12133.8	12134.8	0.321087
125	HLAB_X38.01	12133.8	12134	0.174916
126	HLAB_X39.01	12133.8	12135.1	0.397623
127	HLAB_X39.06	12133.8	12124.6	0.000807608
128	HLAB_X39.10	12133.8	12135.5	0.575572
129	HLAB_X39.24	12133.8	12135.7	0.737888
130	HLAB_X39.29	12133.8	12135.6	0.644246
131	HLAB_X40.01	12133.8	12133.2	0.105421
132	HLAB_X40.02	12133.8	12133.2	0.103623
133	HLAB_X40.06	12133.8	12135.4	0.520481
134	HLAB_X40.10	12133.8	12135.8	0.86131
135	HLAB_X40.27	12133.8	12135.5	0.56833
136	HLAB_X40.32	12133.8	12125.7	0.0014339
137	HLAB_X41.01	12133.8	12135.7	0.765992
138	HLAB_X41.02	12133.8	12135.7	0.704683
139	HLAB_X42.01	12133.8	12135.6	0.601253
140	HLAB_X42.02	12133.8	12135.6	0.645538
141	HLAB_X44.02	12133.8	12132.7	0.0760607
142	HLAB_X44.03	12133.8	12135.7	0.679926
143	HLAB_X44.04	12133.8	12134.5	0.25599
144	HLAB_X44.05	12133.8	12135	0.37674
145	HLAB_X44.06	12133.8	12134.9	0.346965
146	HLAB_X44.08	12133.8	12130.6	0.0224286
147	HLAB_X44.27	12133.8	12135.6	0.649603
148	HLAB_X45.01	12133.8	12135.8	0.873423
149	HLAB_X46.01	12133.8	12134.5	0.246526
150	HLAB_X47.01	12133.8	12133.1	0.0968513
151	HLAB_X47.02	12133.8	12133.3	0.111401
152	HLAB_X48.01	12133.8	12134.7	0.297856
153	HLAB_X49.01	12133.8	12134.6	0.265769
154	HLAB_X50.01	12133.8	12128.5	0.00671984
155	HLAB_X50.02	12133.8	12135.5	0.546088
156	HLAB_X51.01	12133.8	12135.6	0.618917
157	HLAB_X51.05	12133.8	12135.7	0.73366
158	HLAB_X51.07	12133.8	12135.5	0.577237
159	HLAB_X51.08	12133.8	12133.2	0.107844
160	HLAB_X51.09	12133.8	12135.6	0.619892
161	HLAB_X52.01	12133.8	12135.7	0.761903
162	HLAB_X53.01	12133.8	12135.8	0.815569
163	HLAB_X54.01	12133.8	12133.8	1
164	HLAB_X55.01	12133.8	12126	0.00176924
165	HLAB_X55.02	12133.8	12135.2	0.446197
166	HLAB_X55.05	12133.8	12135.7	0.705615
167	HLAB_X56.01	12133.8	12135	0.356318
168	HLAB_X57.01	12133.8	12131.5	0.0376044
169	HLAB_X57.03	12133.8	12135.6	0.626139
170	HLAB_X58.01	12133.8	12133.4	0.122029
171	HLAB_X70.20	12133.8	12133.5	0.123936
172	HLAB_X73.01	12133.8	12135.8	0.905826
173	HLAB_X81.01	12133.8	12135.3	0.479762
174	HLADRB_X01.01	12133.8	12134.9	0.337781
175	HLADRB_X01.02	12133.8	12134.1	0.185203
176	HLADRB_X01.03	12133.8	12135.8	0.893077
177	HLADRB_X03.01	12133.8	12135.8	0.906951
178	HLADRB_X03.02	12133.8	12135.7	0.777516
179	HLADRB_X04.01	12133.8	12135	0.363739
180	HLADRB_X04.02	12133.8	12133.5	0.128833
181	HLADRB_X04.03	12133.8	12135.7	0.748024
182	HLADRB_X04.04	12133.8	12135.3	0.463803
183	HLADRB_X04.05	12133.8	12134.8	0.321689
184	HLADRB_X04.06	12133.8	12135.8	0.827905
185	HLADRB_X04.07	12133.8	12135	0.372698
186	HLADRB_X04.08	12133.8	12131.3	0.0343244
187	HLADRB_X04.09	12133.8	12135.7	0.692819
188	HLADRB_X04.10	12133.8	12135	0.37074
189	HLADRB_X04.59	12133.8	12135.7	0.735964
190	HLADRB_X07.01	12133.8	12133.8	1
191	HLADRB_X08.01	12133.8	12133.9	0.167401
192	HLADRB_X08.02	12133.8	12132.5	0.0701566
193	HLADRB_X08.03	12133.8	12135.7	0.732982
194	HLADRB_X08.04	12133.8	12131.8	0.0453556
195	HLADRB_X08.10	12133.8	12135.8	0.925971
196	HLADRB_X09.01	12133.8	12132	0.0509424
197	HLADRB_X10.01	12133.8	12131.8	0.0447861
198	HLADRB_X11.01	12133.8	12135.8	0.880687
199	HLADRB_X11.02	12133.8	12133.1	0.0964148
200	HLADRB_X11.03	12133.8	12135.8	0.795661
201	HLADRB_X11.04	12133.8	12134.4	0.239255
202	HLADRB_X11.06	12133.8	12135.7	0.775139
203	HLADRB_X11.08	12133.8	12135.2	0.4131
204	HLADRB_X11.12	12133.8	12135.7	0.682672
205	HLADRB_X11.15	12133.8	12133.8	1
206	HLADRB_X11.28	12133.8	12135.7	0.679964
207	HLADRB_X11.39	12133.8	12131.4	0.036477
208	HLADRB_X11.43	12133.8	12135.8	0.947234
209	HLADRB_X12.01	12133.8	12133.3	0.111009
210	HLADRB_X12.02	12133.8	12133.3	0.111009
211	HLADRB_X13.01	12133.8	12135.4	0.491114
212	HLADRB_X13.02	12133.8	12135.7	0.779026
213	HLADRB_X13.03	12133.8	12132.4	0.0660388
214	HLADRB_X13.05	12133.8	12135.6	0.627099
215	HLADRB_X13.10	12133.8	12132.9	0.0858644
216	HLADRB_X13.15	12133.8	12130.2	0.0179384
217	HLADRB_X13.17	12133.8	12135.8	0.873851
218	HLADRB_X13.18	12133.8	12132	0.0493771
219	HLADRB_X14.01	12133.8	12135.6	0.612
220	HLADRB_X14.02	12133.8	12135.6	0.63814
221	HLADRB_X14.04	12133.8	12135.6	0.675686
222	HLADRB_X14.06	12133.8	12135.8	0.888532
223	HLADRB_X15.01	12133.8	12132.3	0.059743
224	HLADRB_X15.02	12133.8	12135.8	0.976899
225	HLADRB_X15.03	12133.8	12135.8	0.86448
226	HLADRB_X16.01	12133.8	12130.9	0.0259485
227	HLADRB_X16.02	12133.8	12135.8	0.789758
228	HLADRB_X16.05	12133.8	12135.4	0.523436
229	HLADQA_X01.01	12133.8	12135.4	0.50492
230	HLADQA_X01.02	12133.8	12135.8	0.891974
231	HLADQA_X01.03	12133.8	12135.5	0.561332
232	HLADQA_X01.04	12133.8	12135.7	0.680395
233	HLADQA_X01.05	12133.8	12130.5	0.0210796
234	HLADQA_X01.06	12133.8	12134.1	0.184112
235	HLADQA_X02.01	12133.8	12135.3	0.452246
236	HLADQA_X03.01	12133.8	12135.7	0.773273
237	HLADQA_X03.02	12133.8	12133.2	0.102221
238	HLADQA_X03.03	12133.8	12135.7	0.769458
239	HLADQA_X04.01	12133.8	12135.5	0.579717
240	HLADQA_X04.02	12133.8	12134.8	0.321057
241	HLADQA_X05.01	12133.8	12135.8	0.995982
242	HLADQA_X05.03	12133.8	12133	0.0919301
243	HLADQA_X05.05	12133.8	12127.9	0.00495175
244	HLADQA_X05.09	12133.8	12133	0.0910181
245	HLADQA_X06.01	12133.8	12135.7	0.695229
246	HLADQB_X02.01	12133.8	12135.8	0.984301
247	HLADQB_X02.02	12133.8	12133.3	0.110831
248	HLADQB_X02.04	12133.8	12135.7	0.690703
249	HLADQB_X03.01	12133.8	12134.3	0.219709
250	HLADQB_X03.02	12133.8	12135.7	0.782007
251	HLADQB_X03.03	12133.8	12132.1	0.0543331
252	HLADQB_X03.04	12133.8	12134.4	0.233217
253	HLADQB_X03.05	12133.8	12135.5	0.567844
254	HLADQB_X03.19	12133.8	12133.2	0.107808
255	HLADQB_X04.02	12133.8	12135.3	0.463676
256	HLADQB_X05.01	12133.8	12131.6	0.0402867
257	HLADQB_X05.02	12133.8	12129.2	0.010157
258	HLADQB_X05.03	12133.8	12135.8	0.903189
259	HLADQB_X05.04	12133.8	12135.8	0.971859
260	HLADQB_X06.01	12133.8	12135.8	0.799065
261	HLADQB_X06.02	12133.8	12131.6	0.0402867
262	HLADQB_X06.03	12133.8	12135.7	0.759784
263	HLADQB_X06.04	12133.8	12135.5	0.541892
264	HLADQB_X06.09	12133.8	12135.5	0.564269
265	HLADQB_X06.14	12133.8	12135.2	0.425819
266	HLADQB_X06.16	12133.8	12135.1	0.396197
267	HLADPB_X01.01	12133.8	12133	0.0911669
268	HLADPB_X02.01	12133.8	12135.8	0.883518
269	HLADPB_X02.02	12133.8	12135.3	0.472178
270	HLADPB_X03.01	12133.8	12134.1	0.189723
271	HLADPB_X04.01	12133.8	12135	0.374542
272	HLADPB_X04.02	12133.8	12135	0.355117
273	HLADPB_X05.01	12133.8	12135.4	0.515489
274	HLADPB_X06.01	12133.8	12135.5	0.548061
275	HLADPB_X06.02	12133.8	12135.7	0.771078
276	HLADPB_X09.01	12133.8	12132.4	0.0645693
277	HLADPB_X10.01	12133.8	12131.6	0.0395498
278	HLADPB_X11.01	12133.8	12132	0.0495562
279	HLADPB_X13.01	12133.8	12135.6	0.624601
280	HLADPB_X14.01	12133.8	12128.8	0.00798888
281	HLADPB_X15.01	12133.8	12133.8	1
282	HLADPB_X16.01	12133.8	12128.9	0.00833581
283	HLADPB_X17.01	12133.8	12112.2	1.15173e-06
284	HLADPB_X19.01	12133.8	12133	0.0952462
285	HLADPB_X20.01	12133.8	12135.5	0.568092
286	HLADPB_X23.01	12133.8	12135.7	0.744287
287	HLADPB_X35.01	12133.8	12135.5	0.54626
288	HLADPB_X36.01	12133.8	12134.7	0.286925
289	HLADPB_X50.01	12133.8	12130.4	0.0199853
290	HLADPB_X51.01	12133.8	12135.5	0.580807
291	HLADPB_X91.01	12133.8	12135	0.367931
292	HLADPB_X104.01	12133.8	12134.9	0.333103
