# Supplementary material for: Amino acid residues in five separate HLA genes can explain most of the known associations between the MHC and primary biliary cholangitis
Source: PLoS Genet. 2018 Dec 3;14(12):e1007833. doi: 10.1371/journal.pgen.1007833 (PMC6292650; doi:10.1371/journal.pgen.1007833)
Supplement: S13 Spreadsheet — (XLSX) [file pgen.1007833.s041.xlsx]

## Sheet: SupFig6and9spreadsheet
AA	genepos	gene.x	posn.x	AAno.x	mgordered.order.y	AAno.y	nullAIC	altAIC	PvalGuessFM2and5	PvalGuessFM5and5	Pvalsnppicker2and5	Pvalsnppicker2and7	PvalFinemap4	PvalFinemap5	PvalFinemap6	PvalFinemap7
A.200	A-20	A	-20	1	1	1	12248.3	12250.3	0.934777	0.938572	0.77989	0.720504	0.971691	0.836597	0.677067	0.755675
A.20A	A-20	A	-20	2	1	2	12248.3	12250.3	0.960958	0.915368	0.758966	0.699531	0.989463	0.85592	0.65875	0.737683
A.20P	A-20	A	-20	3	1	3	12248.3	12249.6	0.380232	0.40874	0.48634	0.470775	0.537952	0.502461	0.514706	0.53207
A.150	A-15	A	-15	4	2	4	12248.3	12249.6	0.38104	0.306041	0.612258	0.600468	0.462502	0.447513	0.501147	0.93459
A.15L	A-15	A	-15	5	2	5	12248.3	12249.6	0.385962	0.326854	0.677335	0.680613	0.470928	0.434443	0.580337	0.844524
A.15V	A-15	A	-15	6	2	6	12248.3	12250.3	0.903921	0.777609	0.650602	0.582203	0.898824	0.977656	0.548561	0.616447
A.110	A-11	A	-11	7	3	7	12248.3	12249.6	0.38104	0.306041	0.612258	0.600468	0.462502	0.447513	0.501147	0.93459
A.11L	A-11	A	-11	9	3	9	12248.3	12249.9	0.498554	0.617203	0.524502	0.590234	0.554173	0.531422	0.565532	0.580041
A.11S	A-11	A	-11	8	3	8	12248.3	12249.5	0.377626	0.304046	0.608186	0.59733	0.459392	0.444178	0.497992	0.938344
A.20	A-2	A	-2	10	4	10	12248.3	12249.6	0.38104	0.306041	0.612258	0.600468	0.462502	0.447513	0.501147	0.93459
A.2R	A-2	A	-2	12	4	12	12248.3	12249.9	0.498554	0.617203	0.524502	0.590234	0.554173	0.531422	0.565532	0.580041
A.2W	A-2	A	-2	11	4	11	12248.3	12249.5	0.377626	0.304046	0.608186	0.59733	0.459392	0.444178	0.497992	0.938344
A9F	A9	A	9	13	5	13	12248.3	12249.5	0.366406	0.0303731	0.385171	0.361518	0.419525	0.718024	0.328146	0.78602
A9S	A9	A	9	14	5	14	12248.3	12249.4	0.332852	0.200697	0.533305	0.409313	0.3179	0.359951	0.5144	0.616753
A9T	A9	A	9	16	5	16	12248.3	12250.1	0.60487	0.332642	0.711187	0.619316	0.376767	0.190613	0.484576	0.462093
A9Y	A9	A	9	15	5	15	12248.3	12249.9	0.494168	0.315747	0.400667	0.418503	0.425707	0.551049	0.231469	0.663251
A12M	A12	A	12	18	6	18	12248.3	12249.4	0.327926	0.518367	0.234698	0.123624	0.304944	0.372024	0.130219	0.107522
A12V	A12	A	12	17	6	17	12248.3	12249.4	0.327926	0.518367	0.234698	0.123624	0.304944	0.372024	0.130219	0.107522
A17C	A17	A	17	21	7	21	12248.3	12249	0.253962	0.128984	0.192154	0.160515	0.175136	0.192419	0.15175	0.19063
A17R	A17	A	17	19	7	19	12248.3	12250.3	0.814446	0.787382	0.554951	0.994948	0.347618	0.599059	0.972406	0.708639
A17S	A17	A	17	20	7	20	12248.3	12250.3	0.828557	0.769126	0.568991	0.987346	0.358924	0.613638	0.954335	0.693215
A19K	A19	A	19	23	8	23	12248.3	12250.1	0.620492	0.668247	0.88211	0.697031	0.855465	0.826337	0.719916	0.816712
A19P	A19	A	19	22	8	22	12248.3	12250.1	0.620492	0.668247	0.88211	0.697031	0.855465	0.826337	0.719916	0.816712
A31S	A31	A	31	25	9	25	12248.3	12249.6	0.380232	0.40874	0.48634	0.470775	0.537952	0.502461	0.514706	0.53207
A31T	A31	A	31	24	9	24	12248.3	12249.6	0.380232	0.40874	0.48634	0.470775	0.537952	0.502461	0.514706	0.53207
A35Q	A35	A	35	27	10	27	12248.3	12249.6	0.380232	0.40874	0.48634	0.470775	0.537952	0.502461	0.514706	0.53207
A35R	A35	A	35	26	10	26	12248.3	12249.6	0.380232	0.40874	0.48634	0.470775	0.537952	0.502461	0.514706	0.53207
A43Q	A43	A	43	28	11	28	12248.3	12249.8	0.468213	0.945164	0.930582	0.725842	0.966273	0.903032	0.955304	0.994031
A43R	A43	A	43	29	11	29	12248.3	12249.8	0.468213	0.945164	0.930582	0.725842	0.966273	0.903032	0.955304	0.994031
A44K	A44	A	44	30	12	30	12248.3	12245.5	0.0276541	1.33543e-06	0.578374	0.00085025	0.0717244	0.0185714	0.0100986	0.0216885
A44R	A44	A	44	31	12	31	12248.3	12245.5	0.0276541	1.33543e-06	0.578374	0.00085025	0.0717244	0.0185714	0.0100986	0.0216885
A45Q	A45	A	45	32	13	32	12248.3	12242.3	0.00458005	0.00519733	0.00660056	0.00278723	0.00595775	0.00449968	0.00226231	0.00467457
A45R	A45	A	45	33	13	33	12248.3	12242.3	0.00458005	0.00519733	0.00660056	0.00278723	0.00595775	0.00449968	0.00226231	0.00467457
A56E	A56	A	56	36	14	36	12248.3	12249.6	0.380232	0.40874	0.48634	0.470775	0.537952	0.502461	0.514706	0.53207
A56G	A56	A	56	34	14	34	12248.3	12248.2	0.147408	0.0446107	0.109064	0.267889	0.108372	0.211934	0.172528	0.310784
A56R	A56	A	56	35	14	35	12248.3	12248.2	0.14498	0.0437834	0.107502	0.264778	0.107069	0.209529	0.17051	0.307885
A62E	A62	A	62	39	15	39	12248.3	12249.4	0.347778	0.123712	0.696983	0.36854	0.531635	0.459546	0.464396	0.462594
A62G	A62	A	62	38	15	38	12248.3	12249.5	0.352834	0.0414804	0.53028	0.0740873	0.0944013	0.0957466	0.079582	0.020338
A62L	A62	A	62	41	15	41	12248.3	12248	0.130469	0.735427	0.195264	0.220742	0.0925581	0.0363696	0.0765603	0.0812982
A62Q	A62	A	62	37	15	37	12248.3	12249.8	0.468541	0.0119917	0.677268	0.0657705	0.227995	0.364707	0.107915	0.0471209
A62R	A62	A	62	40	15	40	12248.3	12250.3	0.848841	0.762278	0.856036	0.848405	0.903899	0.647769	0.693197	0.895128
A63E	A63	A	63	42	16	42	12248.3	12249.2	0.298466	0.650436	0.549451	0.586228	0.277064	0.105316	0.491168	0.370147
A63N	A63	A	63	43	16	43	12248.3	12250.3	0.848841	0.762278	0.856036	0.848405	0.903899	0.647769	0.693197	0.895128
A63Q	A63	A	63	44	16	44	12248.3	12248	0.130469	0.735427	0.195264	0.220742	0.0925581	0.0363696	0.0765603	0.0812982
A65G	A65	A	65	46	17	46	12248.3	12249.4	0.344523	0.122348	0.693192	0.365731	0.52883	0.456646	0.46155	0.459906
A65R	A65	A	65	45	17	45	12248.3	12249.4	0.344523	0.122348	0.693192	0.365731	0.52883	0.456646	0.46155	0.459906
A66K	A66	A	66	48	18	48	12248.3	12248.2	0.145802	0.00401313	0.404576	0.0246667	0.0497696	0.0428719	0.0348257	0.00807055
A66N	A66	A	66	47	18	47	12248.3	12248.2	0.145802	0.00401313	0.404576	0.0246667	0.0497696	0.0428719	0.0348257	0.00807055
A67M	A67	A	67	49	19	49	12248.3	12245.5	0.0276541	1.33543e-06	0.578374	0.00085025	0.0717244	0.0185714	0.0100986	0.0216885
A67V	A67	A	67	50	19	50	12248.3	12245.5	0.0276541	1.33543e-06	0.578374	0.00085025	0.0717244	0.0185714	0.0100986	0.0216885
A68K	A68	A	68	51	20	51	12248.3	12249.5	0.358202	0.363832	0.479963	0.441805	0.43061	0.369388	0.524629	0.495326
A68R	A68	A	68	52	20	52	12248.3	12249.5	0.358202	0.363832	0.479963	0.441805	0.43061	0.369388	0.524629	0.495326
A70H	A70	A	70	53	21	53	12248.3	12250.3	0.869585	0.56724	0.356148	0.810571	0.214245	0.541733	0.564904	0.255421
A70Q	A70	A	70	54	21	54	12248.3	12250.3	0.869585	0.56724	0.356148	0.810571	0.214245	0.541733	0.564904	0.255421
A73I	A73	A	73	56	22	56	12248.3	12249.5	0.373938	0.0784574	0.391638	0.549492	0.583513	0.704646	0.377771	0.424022
A73T	A73	A	73	55	22	55	12248.3	12249.5	0.373938	0.0784574	0.391638	0.549492	0.583513	0.704646	0.377771	0.424022
A74D	A74	A	74	57	23	57	12248.3	12249.5	0.355362	0.0417595	0.5329	0.0746452	0.0951418	0.0964531	0.0800027	0.02046
A74H	A74	A	74	58	23	58	12248.3	12249.5	0.353187	0.0413746	0.530695	0.0740626	0.0945717	0.0958113	0.0794557	0.0202934
A74N	A74	A	74	59	23	59	12248.3	12249.6	0.380232	0.40874	0.48634	0.470775	0.537952	0.502461	0.514706	0.53207
A76A	A76	A	76	60	24	60	12248.3	12240.7	0.0018786	6.89054e-07	0.158887	6.52862e-05	0.0064804	0.000656524	0.000468086	0.00121901
A76E	A76	A	76	62	24	62	12248.3	12249.7	0.435796	0.297299	0.421208	0.419668	0.16762	0.221864	0.323562	0.447875
A76V	A76	A	76	61	24	61	12248.3	12246.3	0.0444135	0.000868299	0.567917	0.00702625	0.19544	0.0455834	0.0301125	0.0342283
A77D	A77	A	77	64	25	64	12248.3	12246.3	0.0444135	0.000868299	0.567917	0.00702625	0.19544	0.0455834	0.0301125	0.0342283
A77N	A77	A	77	63	25	63	12248.3	12246.8	0.0620168	0.00106227	0.530777	0.00648873	0.12961	0.0341459	0.0193893	0.0266349
A77S	A77	A	77	65	25	65	12248.3	12250.1	0.637173	0.670081	0.953794	0.841234	0.72762	0.936467	0.901072	0.98971
A79A	A79	A	79	68	26	68	12248.3	12250.3	0.92651	0.884335	0.785301	0.886063	0.790462	0.851534	0.889645	0.888212
A79G	A79	A	79	66	26	66	12248.3	12250.1	0.632185	0.321929	0.714159	0.535293	0.460026	0.507913	0.492928	0.546694
A79R	A79	A	79	67	26	67	12248.3	12250.1	0.633506	0.319271	0.719161	0.537304	0.463669	0.51056	0.494731	0.548703
A80I	A80	A	80	70	27	70	12248.3	12250.1	0.633506	0.319271	0.719161	0.537304	0.463669	0.51056	0.494731	0.548703
A80T	A80	A	80	69	27	69	12248.3	12250.1	0.633506	0.319271	0.719161	0.537304	0.463669	0.51056	0.494731	0.548703
A81A	A81	A	81	72	28	72	12248.3	12250.1	0.633506	0.319271	0.719161	0.537304	0.463669	0.51056	0.494731	0.548703
A81L	A81	A	81	71	28	71	12248.3	12250.1	0.633506	0.319271	0.719161	0.537304	0.463669	0.51056	0.494731	0.548703
A82L	A82	A	82	74	29	74	12248.3	12250.1	0.633506	0.319271	0.719161	0.537304	0.463669	0.51056	0.494731	0.548703
A82R	A82	A	82	73	29	73	12248.3	12250.1	0.633506	0.319271	0.719161	0.537304	0.463669	0.51056	0.494731	0.548703
A83G	A83	A	83	75	30	75	12248.3	12250.1	0.633506	0.319271	0.719161	0.537304	0.463669	0.51056	0.494731	0.548703
A83R	A83	A	83	76	30	76	12248.3	12250.1	0.633506	0.319271	0.719161	0.537304	0.463669	0.51056	0.494731	0.548703
A90A	A90	A	90	78	31	78	12248.3	12246.6	0.0543969	4.6386e-05	0.554144	0.00256109	0.105433	0.0351054	0.0296414	0.011714
A90D	A90	A	90	77	31	77	12248.3	12246.6	0.0543969	4.6386e-05	0.554144	0.00256109	0.105433	0.0351054	0.0296414	0.011714
A95I	A95	A	95	79	32	79	12248.3	12248.2	0.142122	0.00388157	0.400651	0.0237145	0.0483931	0.0420597	0.0339474	0.0080129
A95L	A95	A	95	81	32	81	12248.3	12249.9	0.497676	0.132787	0.680962	0.446262	0.548446	0.495965	0.465259	0.472849
A95V	A95	A	95	80	32	80	12248.3	12249.1	0.269069	0.0401017	0.536712	0.0586522	0.0890856	0.0876202	0.0778459	0.0193322
A970	A97	A	97	84	33	84	12248.3	12249.9	0.502618	0.419287	0.567623	0.343166	0.470322	0.544973	0.407474	0.369666
A97I	A97	A	97	82	33	82	12248.3	12248.7	0.202756	0.000364724	0.274632	0.0142831	0.0462861	0.11208	0.0152889	0.00463829
A97M	A97	A	97	85	33	85	12248.3	12249.6	0.399315	0.0190768	0.504663	0.297898	0.45753	0.704883	0.375078	0.3684
A97R	A97	A	97	83	33	83	12248.3	12250	0.592957	0.128785	0.610891	0.124055	0.177188	0.207073	0.0976423	0.0398375
A99F	A99	A	99	87	34	87	12248.3	12249.4	0.338292	0.119535	0.687651	0.358573	0.520132	0.450418	0.455248	0.453298
A99Y	A99	A	99	86	34	86	12248.3	12249.4	0.338292	0.119535	0.687651	0.358573	0.520132	0.450418	0.455248	0.453298
A102D	A102	A	102	88	35	88	12248.3	12244.1	0.0123096	0.0704262	0.012364	0.00686564	0.0145963	0.0069303	0.00778945	0.0103927
A102H	A102	A	102	89	35	89	12248.3	12244.1	0.0123096	0.0704262	0.012364	0.00686564	0.0145963	0.0069303	0.00778945	0.0103927
A105P	A105	A	105	90	36	90	12248.3	12247.3	0.0839613	0.00017235	0.804308	0.010541	0.291748	0.107418	0.0929745	0.0551573
A105S	A105	A	105	91	36	91	12248.3	12247.3	0.0839613	0.00017235	0.804308	0.010541	0.291748	0.107418	0.0929745	0.0551573
A107G	A107	A	107	92	37	92	12248.3	12249.4	0.34856	0.0408163	0.527623	0.0724794	0.0930484	0.0949006	0.0784447	0.0204366
A107W	A107	A	107	93	37	93	12248.3	12249.4	0.34856	0.0408163	0.527623	0.0724794	0.0930484	0.0949006	0.0784447	0.0204366
A109F	A109	A	109	94	38	94	12248.3	12250.2	0.764666	0.886198	0.90716	0.966502	0.532595	0.649611	0.862964	0.717617
A109L	A109	A	109	95	38	95	12248.3	12250.2	0.764666	0.886198	0.90716	0.966502	0.532595	0.649611	0.862964	0.717617
A114E	A114	A	114	99	39	99	12248.3	12250.3	0.808979	0.793775	0.555166	0.990539	0.346992	0.595503	0.974863	0.711488
A114H	A114	A	114	97	39	97	12248.3	12247.7	0.103879	0.00269132	0.303897	0.0121082	0.0324702	0.0294647	0.0181718	0.00361367
A114Q	A114	A	114	98	39	98	12248.3	12250.1	0.640411	0.94454	0.906817	0.728783	0.985749	0.794429	0.860239	0.976653
A114R	A114	A	114	96	39	96	12248.3	12248.4	0.16865	0.00343905	0.201997	0.024051	0.016182	0.0320497	0.0144309	0.00555964
A116D	A116	A	116	100	40	100	12248.3	12247.5	0.0913752	0.00383858	0.230653	0.0128641	0.0161791	0.0201857	0.0196478	0.00570125
A116H	A116	A	116	102	40	102	12248.3	12250.3	0.808979	0.793775	0.555166	0.990539	0.346992	0.595503	0.974863	0.711488
A116Y	A116	A	116	101	40	101	12248.3	12247.7	0.103879	0.00269132	0.303897	0.0121082	0.0324702	0.0294647	0.0181718	0.00361367
A127K	A127	A	127	104	41	104	12248.3	12245.7	0.0308764	0.000284521	0.132592	0.0017366	0.00935615	0.0108194	0.00295477	0.000523922
A127N	A127	A	127	103	41	103	12248.3	12245.7	0.0308764	0.000284521	0.132592	0.0017366	0.00935615	0.0108194	0.00295477	0.000523922
A142I	A142	A	142	105	42	105	12248.3	12247.6	0.101324	0.00548695	0.190268	0.0077233	0.0214601	0.0295253	0.00901087	0.00178951
A142T	A142	A	142	106	42	106	12248.3	12247.6	0.101324	0.00548695	0.190268	0.0077233	0.0214601	0.0295253	0.00901087	0.00178951
A144K	A144	A	144	107	43	107	12248.3	12249.4	0.346326	0.957777	0.87695	0.402296	0.985419	0.494019	0.44688	0.377939
A144Q	A144	A	144	108	43	108	12248.3	12249.4	0.346326	0.957777	0.87695	0.402296	0.985419	0.494019	0.44688	0.377939
A145H	A145	A	145	110	44	110	12248.3	12247.6	0.101324	0.00548695	0.190268	0.0077233	0.0214601	0.0295253	0.00901087	0.00178951
A145R	A145	A	145	109	44	109	12248.3	12247.6	0.101324	0.00548695	0.190268	0.0077233	0.0214601	0.0295253	0.00901087	0.00178951
A149A	A149	A	149	111	45	111	12248.3	12248.4	0.166046	0.142856	0.394686	0.23139	0.23476	0.186247	0.407219	0.248642
A149T	A149	A	149	112	45	112	12248.3	12248.4	0.166046	0.142856	0.394686	0.23139	0.23476	0.186247	0.407219	0.248642
A150A	A150	A	150	114	46	114	12248.3	12245.5	0.0276541	1.33543e-06	0.578374	0.00085025	0.0717244	0.0185714	0.0100986	0.0216885
A150V	A150	A	150	113	46	113	12248.3	12245.5	0.0276541	1.33543e-06	0.578374	0.00085025	0.0717244	0.0185714	0.0100986	0.0216885
A151H	A151	A	151	115	47	115	12248.3	12250.2	0.745088	0.466067	0.807476	0.750386	0.522159	0.95546	0.66447	0.700226
A151R	A151	A	151	116	47	116	12248.3	12250.2	0.745088	0.466067	0.807476	0.750386	0.522159	0.95546	0.66447	0.700226
A152A	A152	A	152	117	48	117	12248.3	12248.5	0.179149	0.000369379	0.831481	0.00976367	0.25466	0.112477	0.0579642	0.0360283
A152E	A152	A	152	119	48	119	12248.3	12249.5	0.365697	0.209077	0.0855184	0.394938	0.0323623	0.279555	0.190978	0.102882
A152R	A152	A	152	121	48	121	12248.3	12249.5	0.362918	0.935154	0.156903	0.614083	0.0251622	0.053452	0.344099	0.687452
A152V	A152	A	152	118	48	118	12248.3	12247	0.0669382	3.63927e-05	0.157955	0.00348232	0.0145078	0.0353981	0.00629666	0.00101237
A152W	A152	A	152	120	48	120	12248.3	12249.7	0.436878	0.519194	0.437107	0.470613	0.29858	0.19259	0.235407	0.250785
A156L	A156	A	156	123	49	123	12248.3	12250	0.54282	0.0426816	0.753412	0.193738	0.421604	0.227013	0.568906	0.309606
A156Q	A156	A	156	125	49	125	12248.3	12248.7	0.200137	0.0759432	0.706672	0.329666	0.665876	0.4741	0.318976	0.727131
A156R	A156	A	156	122	49	122	12248.3	12245.5	0.0276541	1.33543e-06	0.578374	0.00085025	0.0717244	0.0185714	0.0100986	0.0216885
A156W	A156	A	156	124	49	124	12248.3	12250.3	0.881286	0.663184	0.439342	0.473209	0.661583	0.905218	0.277729	0.433964
A158A	A158	A	158	127	50	127	12248.3	12245.5	0.0276541	1.33543e-06	0.578374	0.00085025	0.0717244	0.0185714	0.0100986	0.0216885
A158V	A158	A	158	126	50	126	12248.3	12245.5	0.0276541	1.33543e-06	0.578374	0.00085025	0.0717244	0.0185714	0.0100986	0.0216885
A161D	A161	A	161	129	51	129	12248.3	12250.3	0.8656	0.611242	0.160921	0.827015	0.09572	0.692493	0.343571	0.266192
A161E	A161	A	161	128	51	128	12248.3	12250.3	0.8656	0.611242	0.160921	0.827015	0.09572	0.692493	0.343571	0.266192
A163E	A163	A	163	132	52	132	12248.3	12247.1	0.071423	0.105716	0.147931	0.12431	0.125377	0.089308	0.175948	0.185857
A163R	A163	A	163	130	52	130	12248.3	12246.9	0.0657324	6.74243e-05	0.612408	0.00342199	0.124161	0.0429944	0.0364887	0.0147189
A163T	A163	A	163	131	52	131	12248.3	12246.9	0.0646587	6.55187e-05	0.608407	0.00335215	0.122822	0.0423628	0.0360068	0.0145066
A166D	A166	A	166	133	53	133	12248.3	12248.8	0.22463	0.00252009	0.824068	0.0299242	0.2591	0.128795	0.08835	0.144079
A166E	A166	A	166	134	53	134	12248.3	12248.8	0.22463	0.00252009	0.824068	0.0299242	0.2591	0.128795	0.08835	0.144079
A167G	A167	A	167	135	54	135	12248.3	12248.8	0.22463	0.00252009	0.824068	0.0299242	0.2591	0.128795	0.08835	0.144079
A167W	A167	A	167	136	54	136	12248.3	12248.8	0.22463	0.00252009	0.824068	0.0299242	0.2591	0.128795	0.08835	0.144079
A171H	A171	A	171	138	55	138	12248.3	12246	0.0385155	0.0181375	0.0594585	0.0255464	0.0503091	0.030321	0.0199533	0.0392701
A171Y	A171	A	171	137	55	137	12248.3	12246	0.0385155	0.0181375	0.0594585	0.0255464	0.0503091	0.030321	0.0199533	0.0392701
A177E	A177	A	177	139	56	139	12248.3	12250.1	0.669312	0.738655	0.636791	0.67399	0.583678	0.624356	0.638167	0.665721
A177K	A177	A	177	140	56	140	12248.3	12250.1	0.669312	0.738655	0.636791	0.67399	0.583678	0.624356	0.638167	0.665721
A1840	A184	A	184	141	57	141	12248.3	12248.2	0.144976	0.01463	0.421757	0.0434846	0.0516775	0.04927	0.047595	0.0343053
A184A	A184	A	184	143	57	143	12248.3	12249.3	0.324009	0.0506564	0.575306	0.0678503	0.107903	0.108448	0.0850911	0.0217726
A184P	A184	A	184	142	57	142	12248.3	12249.4	0.336221	0.281121	0.615907	0.61047	0.428103	0.402987	0.524787	0.91974
A1860	A186	A	186	144	58	144	12248.3	12248.2	0.144976	0.01463	0.421757	0.0434846	0.0516775	0.04927	0.047595	0.0343053
A186K	A186	A	186	145	58	145	12248.3	12248.1	0.135445	0.0133177	0.40247	0.0397291	0.0477717	0.0454168	0.0434666	0.0314501
A186R	A186	A	186	146	58	146	12248.3	12242.3	0.00458005	0.00519733	0.00660056	0.00278723	0.00595775	0.00449968	0.00226231	0.00467457
A1930	A193	A	193	147	59	147	12248.3	12248.2	0.146521	0.01481	0.423975	0.0439815	0.0520718	0.0497331	0.0480634	0.0347809
A193A	A193	A	193	149	59	149	12248.3	12249.4	0.342796	0.0550844	0.599859	0.0740876	0.115995	0.116807	0.0927444	0.0240023
A193P	A193	A	193	148	59	148	12248.3	12249.3	0.308381	0.256624	0.576427	0.567141	0.394541	0.370441	0.483152	0.965954
A1940	A194	A	194	150	60	150	12248.3	12248.2	0.146521	0.01481	0.423975	0.0439815	0.0520718	0.0497331	0.0480634	0.0347809
A194I	A194	A	194	151	60	151	12248.3	12249.3	0.308381	0.256624	0.576427	0.567141	0.394541	0.370441	0.483152	0.965954
A194V	A194	A	194	152	60	152	12248.3	12249.4	0.342796	0.0550844	0.599859	0.0740876	0.115995	0.116807	0.0927444	0.0240023
A2070	A207	A	207	153	61	153	12248.3	12248.2	0.146521	0.01481	0.423975	0.0439815	0.0520718	0.0497331	0.0480634	0.0347809
A207G	A207	A	207	154	61	154	12248.3	12249.4	0.344999	0.279962	0.634029	0.623941	0.438157	0.406142	0.528829	0.89994
A207S	A207	A	207	155	61	155	12248.3	12249.3	0.320881	0.051093	0.567555	0.066894	0.106222	0.108267	0.0850814	0.0213965
A2450	A245	A	245	156	62	156	12248.3	12248.2	0.146521	0.01481	0.423975	0.0439815	0.0520718	0.0497331	0.0480634	0.0347809
A245A	A245	A	245	157	62	157	12248.3	12248.2	0.147439	0.0150446	0.426606	0.0445573	0.0526775	0.0502437	0.0487481	0.0352428
A245V	A245	A	245	158	62	158	12248.3	12250.2	0.681922	0.473052	0.502972	0.479697	0.506185	0.574401	0.416845	0.492115
A2460	A246	A	246	159	63	159	12248.3	12248.2	0.146958	0.0148838	0.425142	0.0441688	0.0522836	0.0499646	0.0482887	0.0349702
A246A	A246	A	246	160	63	160	12248.3	12248	0.129419	0.0126209	0.419212	0.0421802	0.0467751	0.0431664	0.047077	0.0343139
A246G	A246	A	246	162	63	162	12248.3	12249.8	0.453467	0.567717	0.434683	0.438091	0.462684	0.519046	0.492033	0.464153
A246S	A246	A	246	161	63	161	12248.3	12248.9	0.228958	0.300203	0.5143	0.445115	0.30314	0.26002	0.534465	0.535199
A2530	A253	A	253	163	64	163	12248.3	12248.2	0.146521	0.01481	0.423975	0.0439815	0.0520718	0.0497331	0.0480634	0.0347809
A253E	A253	A	253	164	64	164	12248.3	12248.3	0.158484	0.0161123	0.450469	0.0488161	0.0572543	0.0540139	0.0526075	0.0385058
A253K	A253	A	253	166	64	166	12248.3	12249.6	0.380232	0.40874	0.48634	0.470775	0.537952	0.502461	0.514706	0.53207
A253Q	A253	A	253	165	64	165	12248.3	12249.8	0.453467	0.567717	0.434683	0.438091	0.462684	0.519046	0.492033	0.464153
A2550	A255	A	255	167	65	167	12248.3	12248.2	0.146521	0.01481	0.423975	0.0439815	0.0520718	0.0497331	0.0480634	0.0347809
A255K	A255	A	255	169	65	169	12248.3	12249.6	0.380232	0.40874	0.48634	0.470775	0.537952	0.502461	0.514706	0.53207
A255Q	A255	A	255	168	65	168	12248.3	12248.2	0.145386	0.0146583	0.422088	0.0436197	0.0517387	0.049376	0.0477188	0.034532
A2680	A268	A	268	170	66	170	12248.3	12248.2	0.146521	0.01481	0.423975	0.0439815	0.0520718	0.0497331	0.0480634	0.0347809
A268E	A268	A	268	172	66	172	12248.3	12249.6	0.380232	0.40874	0.48634	0.470775	0.537952	0.502461	0.514706	0.53207
A268K	A268	A	268	171	66	171	12248.3	12248.2	0.145386	0.0146583	0.422088	0.0436197	0.0517387	0.049376	0.0477188	0.034532
A2760	A276	A	276	173	67	173	12248.3	12249.7	0.422322	0.341186	0.656457	0.649276	0.500172	0.486934	0.536964	0.892189
A276L	A276	A	276	174	67	174	12248.3	12249.4	0.337015	0.293811	0.60644	0.611918	0.417452	0.389708	0.523252	0.920641
A276P	A276	A	276	175	67	175	12248.3	12249.8	0.478907	0.686038	0.749589	0.818784	0.533541	0.448053	0.950946	0.851797
A2820	A282	A	282	176	68	176	12248.3	12249.8	0.462186	0.375024	0.703061	0.701262	0.542195	0.529565	0.585822	0.838927
A282I	A282	A	282	177	68	177	12248.3	12249.9	0.500689	0.423587	0.738129	0.750961	0.571027	0.553878	0.631205	0.793246
A282V	A282	A	282	178	68	178	12248.3	12247.2	0.0786584	0.0127228	0.179098	0.0549798	0.222171	0.300682	0.0609991	0.0886717
A2940	A294	A	294	179	69	179	12248.3	12249.8	0.462186	0.375024	0.703061	0.701262	0.542195	0.529565	0.585822	0.838927
A294F	A294	A	294	181	69	181	12248.3	12248.5	0.183086	0.254825	0.388952	0.363409	0.249726	0.206626	0.455835	0.416613
A294L	A294	A	294	180	69	180	12248.3	12249.3	0.309774	0.257847	0.577619	0.569671	0.39549	0.372331	0.484706	0.964108
A2980	A298	A	298	182	70	182	12248.3	12249.8	0.462186	0.375024	0.703061	0.701262	0.542195	0.529565	0.585822	0.838927
A298F	A298	A	298	184	70	184	12248.3	12249.9	0.498554	0.617203	0.524502	0.590234	0.554173	0.531422	0.565532	0.580041
A298I	A298	A	298	183	70	183	12248.3	12249.8	0.45836	0.372752	0.698755	0.697917	0.538814	0.525914	0.582412	0.842613
A2990	A299	A	299	185	71	185	12248.3	12249.8	0.462186	0.375024	0.703061	0.701262	0.542195	0.529565	0.585822	0.838927
A299A	A299	A	299	187	71	187	12248.3	12249.5	0.378835	0.5034	0.72402	0.689101	0.468055	0.419829	0.816342	0.787814
A299T	A299	A	299	186	71	186	12248.3	12249.5	0.368801	0.310199	0.655916	0.648221	0.457772	0.437678	0.55498	0.872771
A3070	A307	A	307	188	72	188	12248.3	12249.8	0.462186	0.375024	0.703061	0.701262	0.542195	0.529565	0.585822	0.838927
A307M	A307	A	307	189	72	189	12248.3	12249.8	0.45836	0.372752	0.698755	0.697917	0.538814	0.525914	0.582412	0.842613
A307R	A307	A	307	190	72	190	12248.3	12249.9	0.498554	0.617203	0.524502	0.590234	0.554173	0.531422	0.565532	0.580041
A3100	A310	A	310	191	73	191	12248.3	12249.8	0.462186	0.375024	0.703061	0.701262	0.542195	0.529565	0.585822	0.838927
A310K	A310	A	310	193	73	193	12248.3	12249.6	0.380232	0.40874	0.48634	0.470775	0.537952	0.502461	0.514706	0.53207
A310R	A310	A	310	192	73	192	12248.3	12249.8	0.457709	0.371499	0.69865	0.69673	0.538913	0.525943	0.582095	0.842988
A3110	A311	A	311	194	74	194	12248.3	12249.8	0.462186	0.375024	0.703061	0.701262	0.542195	0.529565	0.585822	0.838927
A311K	A311	A	311	195	74	195	12248.3	12249.9	0.500689	0.423587	0.738129	0.750961	0.571027	0.553878	0.631205	0.793246
A311N	A311	A	311	196	74	196	12248.3	12247.2	0.0786584	0.0127228	0.179098	0.0549798	0.222171	0.300682	0.0609991	0.0886717
A3140	A314	A	314	197	75	197	12248.3	12249.8	0.462186	0.375024	0.703061	0.701262	0.542195	0.529565	0.585822	0.838927
A314D	A314	A	314	198	75	198	12248.3	12249.8	0.457709	0.371499	0.69865	0.69673	0.538913	0.525943	0.582095	0.842988
A314V	A314	A	314	199	75	199	12248.3	12249.6	0.380232	0.40874	0.48634	0.470775	0.537952	0.502461	0.514706	0.53207
A3210	A321	A	321	200	76	200	12248.3	12249.8	0.463419	0.375678	0.703255	0.702741	0.542206	0.529725	0.586824	0.83724
A321S	A321	A	321	202	76	202	12248.3	12249.2	0.298022	0.468924	0.521529	0.555921	0.344454	0.275643	0.666099	0.599416
A321T	A321	A	321	201	76	201	12248.3	12249.4	0.337777	0.294189	0.606399	0.61313	0.417183	0.389541	0.524059	0.919085
A3340	A334	A	334	203	77	203	12248.3	12249.8	0.463419	0.375678	0.703255	0.702741	0.542206	0.529725	0.586824	0.83724
A334M	A334	A	334	205	77	205	12248.3	12249.6	0.401902	0.527705	0.750586	0.715887	0.485584	0.438248	0.841673	0.811598
A334S	A334	A	334	206	77	206	12248.3	12242.3	0.00458005	0.00519733	0.00660056	0.00278723	0.00595775	0.00449968	0.00226231	0.00467457
A334V	A334	A	334	204	77	204	12248.3	12249.4	0.338253	0.283352	0.614329	0.602844	0.421762	0.402031	0.511206	0.921263
C.180	C-18	C	-18	391	78	391	12248.3	12250.1	0.651432	0.547512	0.0024591	0.967056	1.22746e-06	0.363199	0.0489588	0.187912
C.18Q	C-18	C	-18	393	78	393	12248.3	12250.3	0.942734	0.676332	0.297356	0.327156	0.914012	0.956112	0.154676	0.14035
C.18R	C-18	C	-18	392	78	392	12248.3	12250.1	0.652987	0.539012	0.00225076	0.990488	1.20973e-06	0.363898	0.0448381	0.175047
C.170	C-17	C	-17	394	79	394	12248.3	12250.1	0.653668	0.545333	0.00243245	0.969885	1.20681e-06	0.360974	0.0485562	0.186582
C.17A	C-17	C	-17	396	79	396	12248.3	12250.1	0.624486	0.581949	0.00270236	0.942463	1.43976e-06	0.392475	0.0528922	0.200841
C.17T	C-17	C	-17	395	79	395	12248.3	12250	0.580819	0.47172	0.607446	0.642549	0.538153	0.463757	0.572558	0.532578
C.150	C-15	C	-15	397	80	397	12248.3	12250.1	0.627936	0.521678	0.00260957	0.94057	1.27513e-06	0.365514	0.0513206	0.188485
C.15I	C-15	C	-15	399	80	399	12248.3	12250.3	0.801606	0.968627	0.73726	0.665255	0.794599	0.885506	0.707606	0.768794
C.15L	C-15	C	-15	398	80	398	12248.3	12250.1	0.639478	0.519976	0.00243829	0.962554	1.17345e-06	0.359255	0.0486594	0.182492
C.90	C-9	C	-9	400	81	400	12248.3	12250.1	0.651432	0.547512	0.0024591	0.967056	1.22746e-06	0.363199	0.0489588	0.187912
C.9A	C-9	C	-9	401	81	401	12248.3	12250	0.580819	0.47172	0.607446	0.642549	0.538153	0.463757	0.572558	0.532578
C.9G	C-9	C	-9	402	81	402	12248.3	12250.1	0.623811	0.575425	0.00250175	0.963038	1.44297e-06	0.395575	0.0488875	0.188631
C.9I	C-9	C	-9	403	81	403	12248.3	12250.3	0.942734	0.676332	0.297356	0.327156	0.914012	0.956112	0.154676	0.14035
C00	C0	C	0	404	82	404	12248.3	12250.1	0.626109	0.549778	0.00251661	0.949544	1.31182e-06	0.38843	0.0484543	0.170507
C0C	C0	C	0	405	82	405	12248.3	12250.1	0.652987	0.539012	0.00225076	0.990488	1.20973e-06	0.363898	0.0448381	0.175047
C0G	C0	C	0	406	82	406	12248.3	12250.2	0.75511	0.904808	0.808265	0.680416	0.967632	0.735397	0.803519	0.870613
C6K	C6	C	6	407	83	407	12248.3	12248.5	0.172506	0.305431	0.510582	0.430105	0.214829	0.00366579	0.723518	0.317036
C6R	C6	C	6	408	83	408	12248.3	12248.5	0.172506	0.305431	0.510582	0.430105	0.214829	0.00366579	0.723518	0.317036
C9D	C9	C	9	412	84	412	12248.3	12249.9	0.534232	0.0489272	0.192773	0.752249	0.0173395	0.869064	0.955335	0.627929
C9F	C9	C	9	409	84	409	12248.3	12248.5	0.172506	0.305431	0.510582	0.430105	0.214829	0.00366579	0.723518	0.317036
C9S	C9	C	9	411	84	411	12248.3	12240.9	0.00220326	0.00293053	0.0168285	0.023077	6.72301e-06	0.00126009	0.0905728	0.604119
C9Y	C9	C	9	410	84	410	12248.3	12247.5	0.0935632	0.718287	0.00843693	0.220389	0.311487	0.00217618	0.297049	0.600323
C11A	C11	C	11	414	85	414	12248.3	12246.1	0.0404603	0.0295713	0.00607929	0.0949722	2.92357e-06	1.42338e-05	0.0594765	0.823977
C11S	C11	C	11	413	85	413	12248.3	12246.1	0.0404603	0.0295713	0.00607929	0.0949722	2.92357e-06	1.42338e-05	0.0594765	0.823977
C14R	C14	C	14	415	86	415	12248.3	12242	0.00387278	0.00423419	0.0158322	0.0281876	1.45627e-05	0.00198857	0.101423	0.735244
C14W	C14	C	14	416	86	416	12248.3	12242	0.00387278	0.00423419	0.0158322	0.0281876	1.45627e-05	0.00198857	0.101423	0.735244
C16G	C16	C	16	417	87	417	12248.3	12238.7	0.000644064	0.0171138	0.0354324	0.0105365	0.00257174	0.0319757	0.116674	0.120155
C16S	C16	C	16	418	87	418	12248.3	12238.7	0.000644064	0.0171138	0.0354324	0.0105365	0.00257174	0.0319757	0.116674	0.120155
C21H	C21	C	21	420	88	420	12248.3	12250.3	0.945248	0.0215328	0.437407	0.869396	0.0168452	0.00798157	0.306359	0.355984
C21R	C21	C	21	419	88	419	12248.3	12250.3	0.945248	0.0215328	0.437407	0.869396	0.0168452	0.00798157	0.306359	0.355984
C24A	C24	C	24	422	89	422	12248.3	12250.3	0.996221	0.000173881	0.621969	0.232843	0.0221164	0.769064	0.249782	0.915893
C24S	C24	C	24	421	89	421	12248.3	12250.3	0.996221	0.000173881	0.621969	0.232843	0.0221164	0.769064	0.249782	0.915893
C35Q	C35	C	35	424	90	424	12248.3	12246.3	0.0461052	0.0350435	0.00719033	0.108428	0.00451339	0.164845	0.0686002	0.875474
C35R	C35	C	35	423	90	423	12248.3	12246.3	0.0461052	0.0350435	0.00719033	0.108428	0.00451339	0.164845	0.0686002	0.875474
C49A	C49	C	49	425	91	425	12248.3	12246.4	0.0469436	0.000140418	0.00459213	0.00454848	0.000208268	0.00114202	0.0106288	0.341372
C49E	C49	C	49	426	91	426	12248.3	12242	0.00387278	0.00423419	0.0158322	0.0281876	1.45627e-05	0.00198857	0.101423	0.735244
C49S	C49	C	49	427	91	427	12248.3	12250.3	0.99308	0.0119895	0.116211	0.0715153	0.651115	0.23101	0.0476462	0.12171
C66K	C66	C	66	428	92	428	12248.3	12243.7	0.0103583	5.60111e-05	6.02103e-07	0.369915	0.00419285	0.187986	0.0339241	0.0584023
C66N	C66	C	66	429	92	429	12248.3	12243.7	0.0103583	5.60111e-05	6.02103e-07	0.369915	0.00419285	0.187986	0.0339241	0.0584023
C73A	C73	C	73	431	93	431	12248.3	12243.1	0.00707893	0.727647	0.00248544	0.0284751	0.743074	0.144402	0.091911	0.494708
C73T	C73	C	73	430	93	430	12248.3	12243.1	0.00707893	0.727647	0.00248544	0.0284751	0.743074	0.144402	0.091911	0.494708
C77N	C77	C	77	433	94	433	12248.3	12249.2	0.284989	0.0276258	0.0495419	0.00463012	8.64368e-07	8.49819e-05	0.00226333	0.0612632
C77S	C77	C	77	432	94	432	12248.3	12249.2	0.284989	0.0276258	0.0495419	0.00463012	8.64368e-07	8.49819e-05	0.00226333	0.0612632
C80K	C80	C	80	435	95	435	12248.3	12249.2	0.284989	0.0276258	0.0495419	0.00463012	8.64368e-07	8.49819e-05	0.00226333	0.0612632
C80N	C80	C	80	434	95	434	12248.3	12249.2	0.284989	0.0276258	0.0495419	0.00463012	8.64368e-07	8.49819e-05	0.00226333	0.0612632
C90A	C90	C	90	436	96	436	12248.3	12245.9	0.0355688	0.948862	0.015673	0.137443	0.749457	0.0817158	0.385113	0.811366
C90D	C90	C	90	437	96	437	12248.3	12245.9	0.0355688	0.948862	0.015673	0.137443	0.749457	0.0817158	0.385113	0.811366
C91G	C91	C	91	438	97	438	12248.3	12248.4	0.169484	0.998381	0.000665731	0.0595608	5.27661e-05	0.000170935	0.021867	0.0377518
C91R	C91	C	91	439	97	439	12248.3	12248.4	0.169484	0.998381	0.000665731	0.0595608	5.27661e-05	0.000170935	0.021867	0.0377518
C94I	C94	C	94	441	98	441	12248.3	12247.4	0.0854925	0.000139578	0.767704	0.119837	0.29326	0.0745812	0.0526317	0.0679744
C94T	C94	C	94	440	98	440	12248.3	12247.4	0.0854925	0.000139578	0.767704	0.119837	0.29326	0.0745812	0.0526317	0.0679744
C95F	C95	C	95	444	99	444	12248.3	12249.8	0.485333	0.288242	0.396001	0.943121	0.119993	0.0514964	0.665882	0.793702
C95I	C95	C	95	443	99	443	12248.3	12247.5	0.0941168	7.4312e-05	0.57761	0.0761777	0.320734	0.0736267	0.0223745	0.0249936
C95L	C95	C	95	442	99	442	12248.3	12248.4	0.165329	0.000607564	0.801946	0.0917531	0.146764	0.0186198	0.0396208	0.0379352
C97R	C97	C	97	446	100	446	12248.3	12248.3	0.151004	0.349049	0.776215	0.972295	0.565079	0.924496	0.965425	0.624379
C97S	C97	C	97	447	100	447	12248.3	12249.8	0.482474	0.734038	0.572178	0.643747	0.597917	0.562693	0.716815	0.700007
C97W	C97	C	97	445	100	445	12248.3	12248.3	0.152273	0.348013	0.77362	0.974554	0.567258	0.927334	0.963708	0.626021
C99C	C99	C	99	448	101	448	12248.3	12248.5	0.172506	0.305431	0.510582	0.430105	0.214829	0.00366579	0.723518	0.317036
C99F	C99	C	99	450	101	450	12248.3	12240.9	0.00220121	0.00293565	0.0168445	0.0230919	6.74708e-06	0.00126309	0.0907182	0.603064
C99S	C99	C	99	451	101	451	12248.3	12250.1	0.623811	0.575425	0.00250175	0.963038	1.44297e-06	0.395575	0.0488875	0.188631
C99Y	C99	C	99	449	101	449	12248.3	12247.3	0.0831967	0.296496	0.569852	0.2514	0.914246	0.00141354	0.768842	0.387283
C103L	C103	C	103	452	102	452	12248.3	12250.3	0.889228	0.000123262	0.163521	0.665698	0.0148884	0.00187837	0.893486	0.584448
C103V	C103	C	103	453	102	453	12248.3	12250.3	0.889228	0.000123262	0.163521	0.665698	0.0148884	0.00187837	0.893486	0.584448
C113H	C113	C	113	455	103	455	12248.3	12229.4	4.76243e-06	1	9.22262e-05	2.96534e-06	0.00136942	0.00312432	1.58587e-05	0.0013134
C113Y	C113	C	113	454	103	454	12248.3	12229.4	4.76243e-06	1	9.22262e-05	2.96534e-06	0.00136942	0.00312432	1.58587e-05	0.0013134
C114D	C114	C	114	456	104	456	12248.3	12249.5	0.356964	0.316491	0.899621	0.3275	8.54918e-08	0.000729718	0.825802	0.98429
C114N	C114	C	114	458	104	458	12248.3	12249.5	0.353838	0.314699	0.903946	0.325113	8.43179e-08	0.000722343	0.82238	0.980642
C114V	C114	C	114	457	104	457	12248.3	12249.1	0.266898	0.44529	0.299671	0.36486	0.331981	0.305821	0.402064	0.3855
C116F	C116	C	116	461	105	461	12248.3	12249.4	0.336294	0.545394	0.984773	0.173451	4.00885e-07	0.00219584	0.601472	0.657828
C116L	C116	C	116	462	105	462	12248.3	12235	8.91985e-05	0.138257	0.00131827	8.1031e-05	0.0119651	0.0358234	0.00035789	0.0181044
C116S	C116	C	116	460	105	460	12248.3	12248.9	0.237035	0.00119577	0.816206	0.121132	4.41703e-05	0.0273702	0.052835	0.0312384
C116Y	C116	C	116	459	105	459	12248.3	12249.7	0.413144	0.00436883	0.375563	0.431468	0.109192	0.140991	0.761286	0.300329
C134I	C134	C	134	464	106	464	12248.3	12246.6	0.0548863	0.0651004	0.00907529	0.0222335	0.0277916	0.0734042	0.00397678	0.0651863
C134T	C134	C	134	463	106	463	12248.3	12246.6	0.0548863	0.0651004	0.00907529	0.0222335	0.0277916	0.0734042	0.00397678	0.0651863
C138K	C138	C	138	466	107	466	12248.3	12246.1	0.0404285	0.0296049	0.00608487	0.095013	0.00507118	0.17685	0.0595727	0.825048
C138T	C138	C	138	465	107	465	12248.3	12246.1	0.0404285	0.0296049	0.00608487	0.095013	0.00507118	0.17685	0.0595727	0.825048
C143S	C143	C	143	468	108	468	12248.3	12250.3	0.993037	0.448024	0.228232	0.262857	0.872711	0.99393	0.0991476	0.0815051
C143T	C143	C	143	467	108	467	12248.3	12250.3	0.993037	0.448024	0.228232	0.262857	0.872711	0.99393	0.0991476	0.0815051
C147L	C147	C	147	470	109	470	12248.3	12249.9	0.520824	0.000499124	0.640291	0.466878	0.00417898	0.330891	0.267882	0.80204
C147W	C147	C	147	469	109	469	12248.3	12249.9	0.520824	0.000499124	0.640291	0.466878	0.00417898	0.330891	0.267882	0.80204
C152A	C152	C	152	472	110	472	12248.3	12250	0.544002	2.17341e-05	0.297602	0.0244339	5.98516e-05	0.00943109	0.00133719	0.01507
C152E	C152	C	152	471	110	471	12248.3	12250	0.567828	2.63128e-05	0.31391	0.0273326	6.81002e-05	0.0103127	0.0015398	0.0168729
C152T	C152	C	152	473	110	473	12248.3	12249.4	0.33593	0.212749	0.350817	0.243249	0.342548	0.353829	0.256411	0.264923
C156D	C156	C	156	477	111	477	12248.3	12249.8	0.485333	0.288242	0.396001	0.943121	0.119993	0.0514964	0.665882	0.793702
C156L	C156	C	156	476	111	476	12248.3	12244	0.0121954	0.893761	0.275644	0.472551	0.00247508	0.0838332	0.433695	0.116439
C156Q	C156	C	156	478	111	478	12248.3	12244	0.0119999	0.256905	0.00970346	0.00803923	0.00349213	0.000146167	0.000151537	0.000138947
C156R	C156	C	156	474	111	474	12248.3	12248.3	1	1	1	1	6.37383e-09	7.84662e-06	1	1
C156W	C156	C	156	475	111	475	12248.3	12249.2	0.284586	0.257545	0.540365	0.462203	0.218879	0.573113	0.150977	0.559892
C163E	C163	C	163	480	112	480	12248.3	12239.9	0.00126609	0.0488537	0.123934	0.0450965	0.00550869	0.0420454	0.381291	0.406892
C163L	C163	C	163	481	112	481	12248.3	12250.3	0.889228	0.000123262	0.163521	0.665698	0.0148884	0.00187837	0.893486	0.584448
C163T	C163	C	163	479	112	479	12248.3	12246.8	0.0613302	0.0131315	0.0354858	0.131064	0.000274556	0.000117814	0.724122	0.960895
C170G	C170	C	170	483	113	483	12248.3	12250.3	0.942734	0.676332	0.297356	0.327156	0.914012	0.956112	0.154676	0.14035
C170R	C170	C	170	482	113	482	12248.3	12250.3	0.942734	0.676332	0.297356	0.327156	0.914012	0.956112	0.154676	0.14035
C173E	C173	C	173	484	114	484	12248.3	12250.3	0.889228	0.000123262	0.163521	0.665698	0.0148884	0.00187837	0.893486	0.584448
C173K	C173	C	173	485	114	485	12248.3	12250.3	0.889228	0.000123262	0.163521	0.665698	0.0148884	0.00187837	0.893486	0.584448
C175G	C175	C	175	486	115	486	12248.3	12248.7	0.200918	0.196027	0.246572	0.17395	0.245234	0.247512	0.196357	0.20413
C175R	C175	C	175	487	115	487	12248.3	12248.7	0.200918	0.196027	0.246572	0.17395	0.245234	0.247512	0.196357	0.20413
C177E	C177	C	177	488	116	488	12248.3	12245.9	0.0349131	0.0184009	0.00513887	0.131768	0.0265668	0.495249	0.0653006	0.800069
C177K	C177	C	177	489	116	489	12248.3	12245.9	0.0349131	0.0184009	0.00513887	0.131768	0.0265668	0.495249	0.0653006	0.800069
C1840	C184	C	184	491	117	491	12248.3	12250.1	0.647977	0.184636	0.012174	0.757129	3.56726e-05	0.839015	0.105533	0.441029
C184H	C184	C	184	490	117	490	12248.3	12248.7	0.209537	0.271151	0.523223	0.485411	0.23469	0.00440763	0.740284	0.411373
C184P	C184	C	184	492	117	492	12248.3	12250.3	0.835873	0.334061	0.00126141	0.985805	2.28868e-07	0.107682	0.038787	0.169944
C184R	C184	C	184	493	117	493	12248.3	12250.3	0.942734	0.676332	0.297356	0.327156	0.914012	0.956112	0.154676	0.14035
C1940	C194	C	194	495	118	495	12248.3	12250.1	0.647977	0.184636	0.012174	0.757129	3.56726e-05	0.839015	0.105533	0.441029
C194L	C194	C	194	496	118	496	12248.3	12250.3	0.855247	0.316955	0.00117989	0.99968	2.00647e-07	0.100454	0.0370875	0.163616
C194V	C194	C	194	494	118	494	12248.3	12248.8	0.224468	0.304193	0.468807	0.532659	0.213822	0.00364797	0.66608	0.352448
C2190	C219	C	219	498	119	498	12248.3	12250.1	0.647977	0.184636	0.012174	0.757129	3.56726e-05	0.839015	0.105533	0.441029
C219R	C219	C	219	499	119	499	12248.3	12250.3	0.823435	0.312488	0.0013918	0.941698	2.17081e-07	0.100744	0.0432539	0.176633
C219W	C219	C	219	497	119	497	12248.3	12248.7	0.197107	0.308946	0.524115	0.454283	0.220886	0.0033879	0.752181	0.389042
C2480	C248	C	248	501	120	501	12248.3	12250.1	0.647977	0.184636	0.012174	0.757129	3.56726e-05	0.839015	0.105533	0.441029
C248M	C248	C	248	500	120	500	12248.3	12248.5	0.172506	0.305431	0.510582	0.430105	0.214829	0.00366579	0.723518	0.317036
C248V	C248	C	248	502	120	502	12248.3	12250.3	0.800666	0.309609	0.00140774	0.929753	2.34388e-07	0.110201	0.0420508	0.158753
C2530	C253	C	253	504	121	504	12248.3	12250.1	0.647977	0.184636	0.012174	0.757129	3.56726e-05	0.839015	0.105533	0.441029
C253E	C253	C	253	503	121	503	12248.3	12248.7	0.209537	0.271151	0.523223	0.485411	0.23469	0.00440763	0.740284	0.411373
C253Q	C253	C	253	505	121	505	12248.3	12250.3	0.834215	0.340433	0.00138033	0.962857	2.32844e-07	0.107528	0.0423333	0.182199
C2610	C261	C	261	507	122	507	12248.3	12250.1	0.647977	0.184636	0.012174	0.757129	3.56726e-05	0.839015	0.105533	0.441029
C261M	C261	C	261	508	122	508	12248.3	12250.3	0.835873	0.334061	0.00126141	0.985805	2.28868e-07	0.107682	0.038787	0.169944
C261V	C261	C	261	506	122	506	12248.3	12248.8	0.211002	0.280342	0.49181	0.515467	0.23284	0.00447224	0.690644	0.373213
C2670	C267	C	267	510	123	510	12248.3	12250.1	0.647977	0.184636	0.012174	0.757129	3.56726e-05	0.839015	0.105533	0.441029
C267P	C267	C	267	509	123	509	12248.3	12248.7	0.209537	0.271151	0.523223	0.485411	0.23469	0.00440763	0.740284	0.411373
C267Q	C267	C	267	511	123	511	12248.3	12250.3	0.834215	0.340433	0.00138033	0.962857	2.32844e-07	0.107528	0.0423333	0.182199
C2730	C273	C	273	513	124	513	12248.3	12250.1	0.647977	0.184636	0.012174	0.757129	3.56726e-05	0.839015	0.105533	0.441029
C273R	C273	C	273	512	124	512	12248.3	12248.8	0.211002	0.280342	0.49181	0.515467	0.23284	0.00447224	0.690644	0.373213
C273S	C273	C	273	514	124	514	12248.3	12250.3	0.835873	0.334061	0.00126141	0.985805	2.28868e-07	0.107682	0.038787	0.169944
C2750	C275	C	275	515	125	515	12248.3	12250.3	0.803288	0.308275	0.00139367	0.93239	2.31232e-07	0.109484	0.0417694	0.157935
C275E	C275	C	275	516	125	516	12248.3	12250.3	0.849624	0.271075	0.00106027	0.993063	1.64708e-07	0.095134	0.0333459	0.131547
C275G	C275	C	275	518	125	518	12248.3	12249.4	0.33593	0.212749	0.350817	0.243249	0.342548	0.353829	0.256411	0.264923
C275K	C275	C	275	517	125	517	12248.3	12250.2	0.690618	0.448048	0.171769	0.222376	0.446023	0.598527	0.117586	0.0911976
C2850	C285	C	285	519	126	519	12248.3	12250.3	0.800666	0.309609	0.00140774	0.929753	2.34388e-07	0.110201	0.0420508	0.158753
C285L	C285	C	285	522	126	522	12248.3	12250.3	0.942734	0.676332	0.297356	0.327156	0.914012	0.956112	0.154676	0.14035
C285M	C285	C	285	521	126	521	12248.3	12250.3	0.835873	0.334061	0.00126141	0.985805	2.28868e-07	0.107682	0.038787	0.169944
C285V	C285	C	285	520	126	520	12248.3	12250.2	0.768619	0.659251	0.995696	0.777829	0.929875	0.948356	0.958559	0.55477
C2950	C295	C	295	523	127	523	12248.3	12250.3	0.800666	0.309609	0.00140774	0.929753	2.34388e-07	0.110201	0.0420508	0.158753
C295A	C295	C	295	524	127	524	12248.3	12250.2	0.746174	0.744355	0.826258	0.623657	0.967694	0.938554	0.807151	0.784086
C295V	C295	C	295	525	127	525	12248.3	12250.3	0.838252	0.332452	0.00124735	0.988579	2.24886e-07	0.106823	0.0384646	0.168742
C3030	C303	C	303	526	128	526	12248.3	12250.3	0.800666	0.309609	0.00140774	0.929753	2.34388e-07	0.110201	0.0420508	0.158753
C303A	C303	C	303	527	128	527	12248.3	12250.3	0.811104	0.302806	0.00134411	0.939466	2.10401e-07	0.105115	0.0410997	0.15527
C303M	C303	C	303	528	128	528	12248.3	12247	0.0671134	0.046462	0.040986	0.0977832	0.000643111	0.00221628	0.174821	0.0801961
C3040	C304	C	304	529	129	529	12248.3	12250.3	0.800666	0.309609	0.00140774	0.929753	2.34388e-07	0.110201	0.0420508	0.158753
C304M	C304	C	304	531	129	531	12248.3	12247.9	0.115915	0.542966	0.147055	0.0719737	0.228524	0.308568	0.0946219	0.223791
C304V	C304	C	304	530	129	530	12248.3	12250.3	0.871864	0.294966	0.0010953	0.988263	1.71277e-07	0.0968048	0.0342466	0.141079
C3050	C305	C	305	532	130	532	12248.3	12250.3	0.800666	0.309609	0.00140774	0.929753	2.34388e-07	0.110201	0.0420508	0.158753
C305A	C305	C	305	533	130	533	12248.3	12250.2	0.761843	0.728159	0.844603	0.640224	0.948359	0.958343	0.826247	0.76327
C305T	C305	C	305	534	130	534	12248.3	12250.3	0.835873	0.334061	0.00126141	0.985805	2.28868e-07	0.107682	0.038787	0.169944
C3060	C306	C	306	535	131	535	12248.3	12250.3	0.800666	0.309609	0.00140774	0.929753	2.34388e-07	0.110201	0.0420508	0.158753
C306A	C306	C	306	537	131	537	12248.3	12250.3	0.836592	0.338805	0.00136506	0.965627	2.28799e-07	0.10667	0.0419861	0.180932
C306V	C306	C	306	536	131	536	12248.3	12250.2	0.752608	0.67523	0.985205	0.759696	0.949554	0.928195	0.978534	0.573541
C3070	C307	C	307	538	132	538	12248.3	12250.3	0.800666	0.309609	0.00140774	0.929753	2.34388e-07	0.110201	0.0420508	0.158753
C307M	C307	C	307	540	132	540	12248.3	12250.3	0.835873	0.334061	0.00126141	0.985805	2.28868e-07	0.107682	0.038787	0.169944
C307V	C307	C	307	539	132	539	12248.3	12250.2	0.761843	0.728159	0.844603	0.640224	0.948359	0.958343	0.826247	0.76327
C3260	C326	C	326	541	133	541	12248.3	12250.3	0.800666	0.309609	0.00140774	0.929753	2.34388e-07	0.110201	0.0420508	0.158753
C326C	C326	C	326	543	133	543	12248.3	12250.3	0.835873	0.334061	0.00126141	0.985805	2.28868e-07	0.107682	0.038787	0.169944
C326S	C326	C	326	542	133	542	12248.3	12250.2	0.761843	0.728159	0.844603	0.640224	0.948359	0.958343	0.826247	0.76327
C3390	C339	C	339	544	134	544	12248.3	12250.3	0.800666	0.309609	0.00140774	0.929753	2.34388e-07	0.110201	0.0420508	0.158753
C339A	C339	C	339	545	134	545	12248.3	12250.2	0.761843	0.728159	0.844603	0.640224	0.948359	0.958343	0.826247	0.76327
C339T	C339	C	339	546	134	546	12248.3	12250.3	0.835873	0.334061	0.00126141	0.985805	2.28868e-07	0.107682	0.038787	0.169944
C3420	C342	C	342	547	135	547	12248.3	12250.3	0.800666	0.309609	0.00140774	0.929753	2.34388e-07	0.110201	0.0420508	0.158753
C342A	C342	C	342	548	135	548	12248.3	12250.3	0.811104	0.302806	0.00134411	0.939466	2.10401e-07	0.105115	0.0410997	0.15527
C342P	C342	C	342	549	135	549	12248.3	12247	0.0671134	0.046462	0.040986	0.0977832	0.000643111	0.00221628	0.174821	0.0801961
B.230	B-23	B	-23	207	136	207	12248.3	12248.5	0.180339	0.679189	0.855307	0.641592	0.291589	0.242279	0.896889	0.942436
B.23L	B-23	B	-23	208	136	208	12248.3	12250.2	0.761487	0.53545	0.75779	0.631536	0.924889	0.781295	0.614657	0.60578
B.23R	B-23	B	-23	209	136	209	12248.3	12248.4	0.161661	0.613051	0.818348	0.589071	0.279516	0.220965	0.95337	0.882654
B.210	B-21	B	-21	210	137	210	12248.3	12248.5	0.180339	0.679189	0.855307	0.641592	0.291589	0.242279	0.896889	0.942436
B.21M	B-21	B	-21	211	137	211	12248.3	12250.2	0.761487	0.53545	0.75779	0.631536	0.924889	0.781295	0.614657	0.60578
B.21T	B-21	B	-21	212	137	212	12248.3	12248.4	0.161661	0.613051	0.818348	0.589071	0.279516	0.220965	0.95337	0.882654
B.160	B-16	B	-16	213	138	213	12248.3	12248.5	0.180339	0.679189	0.855307	0.641592	0.291589	0.242279	0.896889	0.942436
B.16L	B-16	B	-16	215	138	215	12248.3	12249	0.258286	0.331923	0.282191	0.330382	0.158935	0.0888274	0.298248	0.2761
B.16V	B-16	B	-16	214	138	214	12248.3	12249.3	0.304862	0.921864	0.850875	0.881259	0.534361	0.523575	0.610709	0.755367
B.110	B-11	B	-11	216	139	216	12248.3	12248.5	0.180339	0.679189	0.855307	0.641592	0.291589	0.242279	0.896889	0.942436
B.11S	B-11	B	-11	217	139	217	12248.3	12248.6	0.18991	0.900736	0.807141	0.694534	0.69518	0.448731	0.599115	0.449606
B.11W	B-11	B	-11	218	139	218	12248.3	12250.1	0.672492	0.551303	0.451521	0.800537	0.165628	0.310532	0.538255	0.168953
B.100	B-10	B	-10	219	140	219	12248.3	12248.5	0.180339	0.679189	0.855307	0.641592	0.291589	0.242279	0.896889	0.942436
B.10A	B-10	B	-10	220	140	220	12248.3	12248	0.124284	0.819518	0.832706	0.571684	0.676165	0.372033	0.640297	0.507333
B.10G	B-10	B	-10	221	140	221	12248.3	12250.3	0.902657	0.688677	0.530769	0.999621	0.210763	0.440769	0.652895	0.278824
B.80	B-8	B	-8	222	141	222	12248.3	12248.5	0.180339	0.679189	0.855307	0.641592	0.291589	0.242279	0.896889	0.942436
B.8L	B-8	B	-8	223	141	223	12248.3	12248.5	0.179108	0.867675	0.858248	0.669826	0.636521	0.428465	0.635382	0.476647
B.8V	B-8	B	-8	224	141	224	12248.3	12250.2	0.714197	0.599133	0.519536	0.844473	0.210423	0.339263	0.596064	0.192838
B4F	B4	B	4	226	142	226	12248.3	12247.9	0.118658	0.129558	0.0811325	0.074832	0.112053	0.150576	0.0625494	0.0689286
B4S	B4	B	4	225	142	225	12248.3	12247.9	0.118658	0.129558	0.0811325	0.074832	0.112053	0.150576	0.0625494	0.0689286
B9D	B9	B	9	228	143	228	12248.3	12246.8	0.0607983	0.000217126	1.59757e-05	0.37507	0.00469606	0.248892	0.650333	0.194236
B9H	B9	B	9	229	143	229	12248.3	12246.8	0.0607983	0.000217126	0.000122006	0.37507	0.0101299	0.0142658	6.9275e-06	0.000102578
B9Y	B9	B	9	227	143	227	12248.3	12248.3	1	1	7.61315e-11	1	2.63117e-05	0.00280793	1.01515e-05	1.13364e-05
B11A	B11	B	11	231	144	231	12248.3	12246.6	0.0529291	0.0252518	0.0778	0.156173	0.000474937	0.79547	0.313547	0.25381
B11S	B11	B	11	230	144	230	12248.3	12246.6	0.0529291	0.0252518	0.0778	0.156173	0.000474937	0.79547	0.313547	0.25381
B12M	B12	B	12	233	145	233	12248.3	12246	0.0376713	0.00544766	0.0460982	0.110917	0.000589956	0.995369	0.182838	0.237835
B12V	B12	B	12	232	145	232	12248.3	12246	0.0376713	0.00544766	0.0460982	0.110917	0.000589956	0.995369	0.182838	0.237835
B24A	B24	B	24	236	146	236	12248.3	12245	0.0213577	0.0141699	0.444042	0.0428013	0.723279	0.739252	0.598643	0.0429587
B24S	B24	B	24	234	146	234	12248.3	12247.9	0.123119	0.000607311	0.120155	0.696184	0.516233	0.522441	0.534387	0.77647
B24T	B24	B	24	235	146	235	12248.3	12238.2	0.000489028	0.178315	0.446994	0.154368	0.330878	0.757464	0.917153	0.0316873
B30D	B30	B	30	237	147	237	12248.3	12247.6	0.0999695	0.341577	0.000675452	0.0717168	0.000194207	0.00289892	0.00168746	0.201254
B30G	B30	B	30	238	147	238	12248.3	12247.6	0.0999695	0.341577	0.000675452	0.0717168	0.000194207	0.00289892	0.00168746	0.201254
B32L	B32	B	32	240	148	240	12248.3	12235.9	0.000149698	0.282727	0.345031	0.0892128	0.378715	0.788533	0.902933	0.0333295
B32Q	B32	B	32	239	148	239	12248.3	12235.9	0.000149698	0.282727	0.345031	0.0892128	0.378715	0.788533	0.902933	0.0333295
B41A	B41	B	41	241	149	241	12248.3	12247.7	0.103938	0.0102454	0.808258	0.950307	0.0959753	0.330303	0.548271	0.0197188
B41T	B41	B	41	242	149	242	12248.3	12247.7	0.103938	0.0102454	0.808258	0.950307	0.0959753	0.330303	0.548271	0.0197188
B45E	B45	B	45	243	150	243	12248.3	12247.3	0.0840992	1.87655e-08	0.0499393	0.000328064	6.69135e-05	0.5162	0.00025151	0.058878
B45G	B45	B	45	247	150	247	12248.3	12249.5	0.352393	0.284414	0.564821	0.485441	0.527944	0.229374	0.581168	0.486241
B45K	B45	B	45	246	150	246	12248.3	12246.7	0.0584612	0.0205945	0.666369	0.861711	0.115154	0.356603	0.535578	0.0203946
B45M	B45	B	45	244	150	244	12248.3	12250.3	0.852907	0.0141347	0.0522494	0.527011	0.0102154	0.0271791	0.316163	0.600164
B45T	B45	B	45	245	150	245	12248.3	12233	3.12967e-05	0.0145396	7.04998e-06	6.90531e-05	3.42604e-07	0.000424737	4.90513e-06	1
B46A	B46	B	46	249	151	249	12248.3	12250.3	0.852907	0.0141347	0.0522494	0.527011	0.0102154	0.0271791	0.316163	0.600164
B46E	B46	B	46	248	151	248	12248.3	12250.3	0.852907	0.0141347	0.0522494	0.527011	0.0102154	0.0271791	0.316163	0.600164
B52I	B52	B	52	250	152	250	12248.3	12249.5	0.352393	0.284414	0.564821	0.485441	0.527944	0.229374	0.581168	0.486241
B52V	B52	B	52	251	152	251	12248.3	12249.5	0.352393	0.284414	0.564821	0.485441	0.527944	0.229374	0.581168	0.486241
B58A	B58	B	58	253	153	253	12248.3	12250.1	0.629128	0.341776	0.789042	0.61401	0.934132	0.569966	0.727985	0.660092
B58E	B58	B	58	252	153	252	12248.3	12250.1	0.629128	0.341776	0.789042	0.61401	0.934132	0.569966	0.727985	0.660092
B59H	B59	B	59	255	154	255	12248.3	12248.9	0.232669	0.25022	0.357763	0.328114	0.372821	0.329199	0.380735	0.305893
B59Y	B59	B	59	254	154	254	12248.3	12248.9	0.232669	0.25022	0.357763	0.328114	0.372821	0.329199	0.380735	0.305893
B62G	B62	B	62	257	155	257	12248.3	12247.2	0.075176	0.996641	0.0621692	0.930631	0.0147983	0.998013	0.518492	0.407341
B62R	B62	B	62	256	155	256	12248.3	12247.2	0.075176	0.996641	0.0621692	0.930631	0.0147983	0.998013	0.518492	0.407341
B63E	B63	B	63	259	156	259	12248.3	12240.8	0.00206032	0.00489599	0.105506	0.431269	0.473294	0.0972691	0.926945	0.0881126
B63N	B63	B	63	258	156	258	12248.3	12240.8	0.00206032	0.00489599	0.105506	0.431269	0.473294	0.0972691	0.926945	0.0881126
B65Q	B65	B	65	260	157	260	12248.3	12247.5	0.0906051	0.990338	0.0636262	0.956696	0.01554	0.936675	0.519907	0.422986
B65R	B65	B	65	261	157	261	12248.3	12247.5	0.0906051	0.990338	0.0636262	0.956696	0.01554	0.936675	0.519907	0.422986
B66I	B66	B	66	262	158	262	12248.3	12247.5	0.091091	0.987528	0.0638527	0.958634	0.0156132	0.935652	0.520911	0.424363
B66K	B66	B	66	264	158	264	12248.3	12249.9	0.520642	0.407317	0.69171	0.567433	0.660347	0.77704	0.709623	0.56742
B66N	B66	B	66	263	158	263	12248.3	12247.5	0.0906051	0.990338	0.0636262	0.956696	0.01554	0.936675	0.519907	0.422986
B67C	B67	B	67	266	159	266	12248.3	12240.8	0.00202842	0.00269568	0.0372649	0.00375057	0.0593413	0.331504	0.0191588	0.22562
B67F	B67	B	67	267	159	267	12248.3	12235.3	0.000107634	0.205695	1.03122e-06	0.0638226	1.27868e-06	0.00928335	0.0264317	0.793453
B67M	B67	B	67	269	159	269	12248.3	12247.5	0.0906051	0.990338	0.0636262	0.956696	0.01554	0.936675	0.519907	0.422986
B67S	B67	B	67	268	159	268	12248.3	12250.3	0.984544	1.43792e-05	0.329154	0.180178	0.0175744	0.266831	0.0365191	0.0117903
B67Y	B67	B	67	265	159	265	12248.3	12249.3	0.322556	0.0367678	1.03994e-05	0.148175	3.75402e-09	0.22645	0.00244873	0.0224381
B69A	B69	B	69	270	160	270	12248.3	12237	0.000262334	0.00225453	2.56553e-07	0.005189	1.51865e-11	1	0.000763465	0.0133284
B69R	B69	B	69	272	160	272	12248.3	12249.9	0.520642	0.407317	0.69171	0.567433	0.660347	0.77704	0.709623	0.56742
B69T	B69	B	69	271	160	271	12248.3	12237	0.000263447	0.00226608	2.5742e-07	0.00520552	1.52442e-11	0.77704	0.000765272	0.0133673
B70K	B70	B	70	276	161	276	12248.3	12232.6	2.55193e-05	0.00478027	0.248668	0.000877906	0.167012	0.157003	0.309781	0.760593
B70N	B70	B	70	274	161	274	12248.3	12237	0.000263447	0.00226608	2.5742e-07	0.00520552	1.52442e-11	0.77704	0.000765272	0.0133673
B70Q	B70	B	70	273	161	273	12248.3	12249.3	0.320724	0.0363592	1.02743e-05	0.147314	3.67631e-09	0.224395	0.00242923	0.0222729
B70S	B70	B	70	275	161	275	12248.3	12247.5	0.0906051	0.990338	0.0636262	0.956696	0.01554	0.936675	0.519907	0.422986
B71A	B71	B	71	277	162	277	12248.3	12237	0.000263447	0.00226608	2.5742e-07	0.00520552	1.52442e-11	0.77704	0.000765272	0.0133673
B71T	B71	B	71	278	162	278	12248.3	12237	0.000263447	0.00226608	2.5742e-07	0.00520552	1.52442e-11	0.77704	0.000765272	0.0133673
B74D	B74	B	74	279	163	279	12248.3	12248.7	0.196338	2.36807e-07	0.203958	0.0019574	0.00129458	0.710344	0.00258083	0.226374
B74Y	B74	B	74	280	163	280	12248.3	12248.7	0.196338	2.36807e-07	0.203958	0.0019574	0.00129458	0.710344	0.00258083	0.226374
B76E	B76	B	76	281	164	281	12248.3	12250.3	0.86424	0.850741	0.990062	0.844338	0.985123	0.904592	0.944342	0.950135
B76V	B76	B	76	282	164	282	12248.3	12250.3	0.86424	0.850741	0.990062	0.844338	0.985123	0.904592	0.944342	0.950135
B77D	B77	B	77	285	165	285	12248.3	12238.7	0.000660897	0.0942221	0.94702	0.0168277	0.390041	0.286518	0.979245	0.967433
B77G	B77	B	77	286	165	286	12248.3	12250.3	0.833188	0.810103	0.970228	0.816751	0.992564	0.918781	0.925841	0.921794
B77N	B77	B	77	284	165	284	12248.3	12248.5	0.175748	0.806409	0.0126089	0.862627	0.984611	0.294008	0.163467	0.223844
B77S	B77	B	77	283	165	283	12248.3	12242.1	0.00416721	0.301549	0.0153595	0.310848	0.668221	0.650715	0.194866	0.24433
B80I	B80	B	80	289	166	289	12248.3	12250.1	0.623776	0.933285	0.790897	0.112013	0.450654	0.892505	0.304056	0.572802
B80N	B80	B	80	287	166	287	12248.3	12242.1	0.00424883	0.304869	0.0154184	0.314113	0.668459	0.648744	0.195864	0.245546
B80T	B80	B	80	288	166	288	12248.3	12237.6	0.000353214	0.279958	0.0112933	0.0215259	0.922972	0.545276	0.0246079	0.346498
B81A	B81	B	81	291	167	291	12248.3	12248.5	0.175748	0.806409	0.0126089	0.862627	0.984611	0.294008	0.163467	0.223844
B81L	B81	B	81	290	167	290	12248.3	12248.5	0.175748	0.806409	0.0126089	0.862627	0.984611	0.294008	0.163467	0.223844
B82L	B82	B	82	293	168	293	12248.3	12242.1	0.00424883	0.304869	0.0154184	0.314113	0.668459	0.648744	0.195864	0.245546
B82R	B82	B	82	292	168	292	12248.3	12242.1	0.00424883	0.304869	0.0154184	0.314113	0.668459	0.648744	0.195864	0.245546
B83G	B83	B	83	294	169	294	12248.3	12242.1	0.00424883	0.304869	0.0154184	0.314113	0.668459	0.648744	0.195864	0.245546
B83R	B83	B	83	295	169	295	12248.3	12242.1	0.00424883	0.304869	0.0154184	0.314113	0.668459	0.648744	0.195864	0.245546
B90A	B90	B	90	296	170	296	12248.3	12250.3	0.833188	0.810103	0.970228	0.816751	0.992564	0.918781	0.925841	0.921794
B90D	B90	B	90	297	170	297	12248.3	12250.3	0.833188	0.810103	0.970228	0.816751	0.992564	0.918781	0.925841	0.921794
B94I	B94	B	94	299	171	299	12248.3	12247.2	0.0794183	0.575019	0.00455271	0.631599	0.320569	0.833554	0.0553923	0.019494
B94T	B94	B	94	298	171	298	12248.3	12247.1	0.0707506	0.609599	0.00379894	0.58831	0.343188	0.802825	0.0480105	0.0165857
B94W	B94	B	94	300	171	300	12248.3	12247.9	0.118658	0.129558	0.0811325	0.074832	0.112053	0.150576	0.0625494	0.0689286
B95I	B95	B	95	303	172	303	12248.3	12247.8	0.110433	0.382457	0.0259237	0.819686	0.247082	0.87106	0.191598	0.0331512
B95L	B95	B	95	301	172	301	12248.3	12250	0.543972	0.0105323	0.862661	0.0353366	0.0130876	0.31615	0.344309	0.570398
B95W	B95	B	95	302	172	302	12248.3	12243.1	0.00727755	0.0170024	0.0128923	0.00324856	0.0558309	0.114244	0.00424134	0.0592052
B97N	B97	B	97	308	173	308	12248.3	12232.8	2.77575e-05	0.00552409	0.250026	0.0009333	0.169691	0.154703	0.31166	0.763852
B97R	B97	B	97	307	173	307	12248.3	12250	0.584433	5.03509e-06	0.606235	0.205141	0.0104465	0.170161	0.133858	0.577944
B97S	B97	B	97	304	173	304	12248.3	12249.9	0.521455	3.38557e-05	0.635353	0.265687	0.0213574	0.920221	0.148657	0.831231
B97T	B97	B	97	305	173	305	12248.3	12240	0.00134119	0.0709274	0.159518	0.00578996	0.250768	0.25483	0.0651916	0.549491
B97V	B97	B	97	309	173	309	12248.3	12246.7	0.0584601	0.943984	0.0614741	0.885364	0.0223673	0.970665	0.541314	0.620815
B97W	B97	B	97	306	173	306	12248.3	12248.8	0.213947	0.0182205	0.164213	0.134627	0.8034	0.696211	0.0472639	0.276675
B98M	B98	B	98	310	174	310	12248.3	12250.3	0.827976	0.947388	0.850214	0.909853	0.637209	0.657632	0.902517	0.899543
B98T	B98	B	98	311	174	311	12248.3	12250.3	0.827976	0.947388	0.850214	0.909853	0.637209	0.657632	0.902517	0.899543
B99F	B99	B	99	314	175	314	12248.3	12250.3	0.804835	0.970246	0.65416	0.752873	0.436352	0.328761	0.53744	0.558735
B99S	B99	B	99	313	175	313	12248.3	12250.3	0.858875	0.272604	0.0901185	0.484806	0.524117	0.879941	0.0806792	0.645055
B99Y	B99	B	99	312	175	312	12248.3	12250.3	0.948708	0.322693	0.169771	0.608531	0.786731	0.798933	0.177277	0.8589
B103L	B103	B	103	316	176	316	12248.3	12249.7	0.431784	0.0991258	0.391204	0.495214	0.183291	0.374088	0.480493	0.276538
B103M	B103	B	103	317	176	317	12248.3	12250.3	0.833188	0.810103	0.970228	0.816751	0.992564	0.918781	0.925841	0.921794
B103V	B103	B	103	315	176	315	12248.3	12249.7	0.436613	0.101247	0.392236	0.500971	0.183661	0.372485	0.482853	0.275163
B109F	B109	B	109	319	177	319	12248.3	12249.6	0.393386	0.218897	0.524775	0.903562	0.99959	0.879924	0.855505	0.460872
B109L	B109	B	109	318	177	318	12248.3	12249.6	0.393386	0.218897	0.524775	0.903562	0.99959	0.879924	0.855505	0.460872
B113H	B113	B	113	320	178	320	12248.3	12231.2	1.22708e-05	0.0539085	0.016416	0.00498273	0.499326	0.825939	0.0277947	0.668045
B113Y	B113	B	113	321	178	321	12248.3	12231.2	1.22708e-05	0.0539085	0.016416	0.00498273	0.499326	0.825939	0.0277947	0.668045
B114D	B114	B	114	322	179	322	12248.3	12250.3	0.857767	0.359729	0.000231455	0.934637	0.107155	0.220242	0.0144811	0.00380007
B114H	B114	B	114	324	179	324	12248.3	12235.2	0.000103361	0.0113756	0.254928	0.00214617	0.147252	0.221584	0.304405	0.745084
B114N	B114	B	114	323	179	323	12248.3	12247.5	0.0902327	0.714142	1.69273e-05	0.12205	0.0230133	0.440763	0.00283904	0.00194179
B116D	B116	B	116	329	180	329	12248.3	12231.6	1.54284e-05	0.0432549	0.000350038	0.00189902	0.754235	0.566113	0.00236215	0.18363
B116F	B116	B	116	328	180	328	12248.3	12249.6	0.41068	0.709235	0.715982	0.589464	0.467629	0.640657	0.900087	0.954038
B116H	B116	B	116	330	180	330	12248.3	12241.9	0.00373405	0.00766577	0.0198979	0.00541903	0.0465396	0.134255	0.017016	0.0262046
B116L	B116	B	116	327	180	327	12248.3	12249.6	0.411293	0.480929	0.998345	0.691218	0.552264	0.879249	0.95602	0.638942
B116N	B116	B	116	331	180	331	12248.3	12249.4	0.349503	0.42722	0.540277	0.521615	0.519747	0.485517	0.645219	0.62473
B116S	B116	B	116	326	180	326	12248.3	12246.5	0.0504934	0.0312326	0.422356	0.260995	0.248775	0.571431	0.453657	0.0800476
B116Y	B116	B	116	325	180	325	12248.3	12245.5	0.0280609	0.482269	0.020904	0.08264	0.446489	0.172888	0.0512342	0.0283915
B118C	B118	B	118	333	181	333	12248.3	12249.7	0.430883	0.434551	0.614127	0.770163	0.293177	0.66947	0.835497	0.259464
B118Y	B118	B	118	332	181	332	12248.3	12249.7	0.430883	0.434551	0.614127	0.770163	0.293177	0.66947	0.835497	0.259464
B131R	B131	B	131	334	182	334	12248.3	12248.6	0.183796	0.255766	0.0425764	0.970147	0.266734	0.562984	0.471824	0.0246003
B131S	B131	B	131	335	182	335	12248.3	12248.6	0.183796	0.255766	0.0425764	0.970147	0.266734	0.562984	0.471824	0.0246003
B143S	B143	B	143	337	183	337	12248.3	12248.9	0.230042	4.49583e-08	0.0126365	0.0739743	0.07752	0.428712	0.00054155	0.000128469
B143T	B143	B	143	336	183	336	12248.3	12248.9	0.230042	4.49583e-08	0.0126365	0.0739743	0.07752	0.428712	0.00054155	0.000128469
B145L	B145	B	145	339	184	339	12248.3	12249.7	0.435812	0.277827	0.543247	0.440712	0.767248	0.89302	0.960193	0.951193
B145R	B145	B	145	338	184	338	12248.3	12249.7	0.435812	0.277827	0.543247	0.440712	0.767248	0.89302	0.960193	0.951193
B147L	B147	B	147	341	185	341	12248.3	12248.9	0.230042	4.49583e-08	0.0126365	0.0739743	0.07752	0.428712	0.00054155	0.000128469
B147W	B147	B	147	340	185	340	12248.3	12248.9	0.230042	4.49583e-08	0.0126365	0.0739743	0.07752	0.428712	0.00054155	0.000128469
B152E	B152	B	152	342	186	342	12248.3	12250.2	0.757732	0.0836521	3.03462e-05	0.588496	3.38251e-07	0.00679232	0.00642788	0.0132171
B152V	B152	B	152	343	186	343	12248.3	12250.2	0.757732	0.0836521	3.03462e-05	0.588496	3.38251e-07	0.00679232	0.00642788	0.0132171
B156D	B156	B	156	345	187	345	12248.3	12250.3	0.989167	0.0189632	0.0353106	0.693368	0.00129336	0.405631	0.467973	0.0467618
B156L	B156	B	156	346	187	346	12248.3	12249.9	0.537123	0.0757528	0.307124	0.804746	0.182538	0.380102	0.265808	0.505182
B156R	B156	B	156	344	187	344	12248.3	12250.3	0.964362	0.149453	0.00107362	0.851424	1.64755e-06	0.816676	0.0354598	0.129149
B156W	B156	B	156	347	187	347	12248.3	12248.9	0.229615	0.0141837	0.143651	0.65722	0.0633446	0.00330042	0.410851	0.716947
B158A	B158	B	158	348	188	348	12248.3	12249	0.24175	0.348479	0.823992	0.490323	0.182833	0.0447981	0.808875	0.972869
B158T	B158	B	158	349	188	349	12248.3	12249	0.24175	0.348479	0.823992	0.490323	0.182833	0.0447981	0.808875	0.972869
B163E	B163	B	163	350	189	350	12248.3	12247.3	0.0841093	0.790134	0.0632378	0.308973	0.000175366	0.817929	0.59117	0.540764
B163L	B163	B	163	352	189	352	12248.3	12249.7	0.442677	0.00579468	0.130982	0.0610843	0.141333	0.506341	0.894961	0.249477
B163T	B163	B	163	351	189	351	12248.3	12249.1	0.268499	0.00157581	0.000557983	0.393415	0.0219186	0.600373	0.495693	0.550411
B167S	B167	B	167	354	190	354	12248.3	12244.3	0.0139574	0.544804	0.00411817	0.147977	0.506806	0.209568	0.0178131	0.380035
B167W	B167	B	167	353	190	353	12248.3	12244.3	0.0139574	0.544804	0.00411817	0.147977	0.506806	0.209568	0.0178131	0.380035
B171H	B171	B	171	356	191	356	12248.3	12244	0.0118623	0.746417	0.00521057	0.0169043	7.01122e-05	0.00712779	0.00838042	0.499503
B171Y	B171	B	171	355	191	355	12248.3	12244	0.0118623	0.746417	0.00521057	0.0169043	7.01122e-05	0.00712779	0.00838042	0.499503
B177D	B177	B	177	357	192	357	12248.3	12246.2	0.0422995	0.633598	0.016349	0.645836	0.494364	0.262741	0.319337	0.0120521
B177E	B177	B	177	358	192	358	12248.3	12246.2	0.0422995	0.633598	0.016349	0.645836	0.494364	0.262741	0.319337	0.0120521
B178K	B178	B	178	359	193	359	12248.3	12249.8	0.471352	0.0317602	0.208692	0.375568	0.00232892	0.723777	0.708849	0.22042
B178T	B178	B	178	360	193	360	12248.3	12249.8	0.471352	0.0317602	0.208692	0.375568	0.00232892	0.723777	0.708849	0.22042
B180E	B180	B	180	361	194	361	12248.3	12248.4	0.169935	0.000553578	0.340693	0.583862	0.0763364	0.43956	0.294851	0.848415
B180Q	B180	B	180	362	194	362	12248.3	12248.4	0.169935	0.000553578	0.340693	0.583862	0.0763364	0.43956	0.294851	0.848415
B181E	B181	B	181	365	195	365	12248.3	12249	0.24955	6.2937e-08	0.0142783	0.0848602	0.0848628	0.456243	0.000667577	0.000161001
B181H	B181	B	181	364	195	364	12248.3	12250	0.58731	0.597568	0.775237	0.647937	0.541668	0.60939	0.717458	0.936088
B181R	B181	B	181	363	195	363	12248.3	12249	0.24927	6.27182e-08	0.0142645	0.0847546	0.084729	0.45587	0.000666503	0.000161095
B1940	B194	B	194	366	196	366	12248.3	12250	0.562569	0.743924	0.817968	0.915619	0.514817	0.318006	0.951438	0.969743
B194I	B194	B	194	367	196	367	12248.3	12249.7	0.440839	0.770585	0.8303	0.929177	0.582719	0.258983	0.992051	0.824129
B194V	B194	B	194	368	196	368	12248.3	12250.1	0.615231	0.880699	0.936663	0.545923	0.691409	0.804995	0.82734	0.441211
B1990	B199	B	199	369	197	369	12248.3	12250	0.562569	0.743924	0.817968	0.915619	0.514817	0.318006	0.951438	0.969743
B199A	B199	B	199	370	197	370	12248.3	12250.1	0.631168	0.67268	0.739139	0.843718	0.580746	0.374563	0.875171	0.958193
B199V	B199	B	199	371	197	371	12248.3	12244.4	0.0148201	0.0279906	0.0108609	0.0240397	0.0144922	0.00605328	0.0154738	0.0224259
B2450	B245	B	245	372	198	372	12248.3	12250	0.562569	0.743924	0.817968	0.915619	0.514817	0.318006	0.951438	0.969743
B245A	B245	B	245	373	198	373	12248.3	12249.9	0.526458	0.797248	0.859572	0.968955	0.481485	0.292684	0.994565	0.916267
B245T	B245	B	245	374	198	374	12248.3	12249.7	0.441281	0.29277	0.448458	0.325584	0.463496	0.459241	0.324659	0.333682
B2750	B275	B	275	375	199	375	12248.3	12248.5	0.177084	0.651052	0.845159	0.630031	0.296456	0.253963	0.901872	0.924987
B275E	B275	B	275	376	199	376	12248.3	12248.5	0.180893	0.663185	0.846883	0.641729	0.295303	0.249496	0.89593	0.930676
B275K	B275	B	275	377	199	377	12248.3	12250.3	0.833188	0.810103	0.970228	0.816751	0.992564	0.918781	0.925841	0.921794
B2820	B282	B	282	378	200	378	12248.3	12248.5	0.178012	0.655243	0.855165	0.632562	0.304804	0.255501	0.89465	0.9307
B282I	B282	B	282	380	200	380	12248.3	12248.9	0.22801	0.610366	0.998605	0.684675	0.457911	0.424757	0.782069	0.98841
B282V	B282	B	282	379	200	379	12248.3	12250	0.561598	0.965439	0.673744	0.801447	0.412243	0.338904	0.781288	0.863875
B3050	B305	B	305	381	201	381	12248.3	12248.5	0.178012	0.655243	0.855165	0.632562	0.304804	0.255501	0.89465	0.9307
B305A	B305	B	305	382	201	382	12248.3	12249.5	0.371439	0.994202	0.895627	0.880438	0.808567	0.662204	0.720714	0.650145
B305T	B305	B	305	383	201	383	12248.3	12249.3	0.321154	0.543731	0.705369	0.60797	0.237205	0.250026	0.870742	0.57755
B3070	B307	B	307	384	202	384	12248.3	12248.5	0.178012	0.655243	0.855165	0.632562	0.304804	0.255501	0.89465	0.9307
B307M	B307	B	307	385	202	385	12248.3	12249	0.24554	0.583781	0.68281	0.607596	0.215122	0.231131	0.945898	0.697829
B307T	B307	B	307	386	202	386	12248.3	12249.9	0.514804	0.992547	0.618725	0.970689	0.737425	0.853605	0.496106	0.471323
B307V	B307	B	307	387	202	387	12248.3	12250.3	0.803834	0.966421	0.653113	0.751747	0.435643	0.327998	0.537288	0.558432
B3250	B325	B	325	388	203	388	12248.3	12248.3	0.155176	0.58939	0.798834	0.56997	0.272231	0.226671	0.965409	0.860738
B325C	B325	B	325	389	203	389	12248.3	12249.8	0.485799	0.929505	0.640731	0.690869	0.399805	0.285606	0.700202	0.772666
B325S	B325	B	325	390	203	390	12248.3	12248.8	0.217206	0.582653	0.949637	0.661765	0.41503	0.40599	0.821128	0.953472
DRB.250	DRB-25	DRB	-25	550	204	550	12248.3	12232.3	2.23889e-05	1.34322e-09	0.420881	0.925877	0.0824556	0.145481	0.340435	0.502594
DRB.25K	DRB-25	DRB	-25	551	204	551	12248.3	12249.9	0.517314	0.877406	0.0235613	0.141725	0.970634	0.49665	0.0766123	0.0729995
DRB.25R	DRB-25	DRB	-25	552	204	552	12248.3	12220	3.57824e-08	2.90069e-13	0.00848175	0.213978	0.0277766	0.0179518	0.813378	0.549283
DRB.240	DRB-24	DRB	-24	553	205	553	12248.3	12232.3	2.23889e-05	1.34322e-09	0.420881	0.925877	0.0824556	0.145481	0.340435	0.502594
DRB.24F	DRB-24	DRB	-24	555	205	555	12248.3	12245.1	0.0229336	0.697612	0.14665	0.922362	0.422236	0.708806	0.560695	0.323943
DRB.24L	DRB-24	DRB	-24	554	205	554	12248.3	12232.6	2.51901e-05	1.43412e-09	0.431274	0.92513	0.0813278	0.144864	0.344494	0.510381
DRB.170	DRB-17	DRB	-17	556	206	556	12248.3	12232.3	2.23889e-05	1.34322e-09	0.420881	0.925877	0.0824556	0.145481	0.340435	0.502594
DRB.17A	DRB-17	DRB	-17	558	206	558	12248.3	12245.1	0.0229336	0.697612	0.14665	0.922362	0.422236	0.708806	0.560695	0.323943
DRB.17T	DRB-17	DRB	-17	557	206	557	12248.3	12232.6	2.51901e-05	1.43412e-09	0.431274	0.92513	0.0813278	0.144864	0.344494	0.510381
DRB.160	DRB-16	DRB	-16	559	207	559	12248.3	12232.3	2.23889e-05	1.34322e-09	0.420881	0.925877	0.0824556	0.145481	0.340435	0.502594
DRB.16A	DRB-16	DRB	-16	560	207	560	12248.3	12249.9	0.536355	0.906082	0.0242257	0.14294	0.962041	0.504639	0.0765992	0.0736479
DRB.16V	DRB-16	DRB	-16	561	207	561	12248.3	12220.1	3.83181e-08	3.19994e-13	0.00863823	0.215026	0.0282023	0.0182895	0.813539	0.551514
DRB.10	DRB-1	DRB	-1	562	208	562	12248.3	12232.3	2.23889e-05	1.34322e-09	0.420881	0.925877	0.0824556	0.145481	0.340435	0.502594
DRB.1A	DRB-1	DRB	-1	563	208	563	12248.3	12232.4	2.2616e-05	1.39313e-09	0.423947	0.928715	0.0834705	0.146859	0.338329	0.500674
DRB.1S	DRB-1	DRB	-1	564	208	564	12248.3	12250.3	0.862108	0.587339	0.64087	0.752353	0.597056	0.644543	0.713691	0.791358
DRB9E	DRB9	DRB	9	566	209	566	12248.3	12250.1	0.665592	0.984181	0.374564	0.458352	0.076534	0.843371	0.341928	0.310916
DRB9K	DRB9	DRB	9	567	209	567	12248.3	12242.4	0.00488362	0.160029	0.0416824	0.144571	0.0953495	0.0985654	0.286169	0.209966
DRB9W	DRB9	DRB	9	565	209	565	12248.3	12250.3	0.86107	0.775917	0.186658	0.281715	0.153239	0.882602	0.462134	0.447821
DRB10E	DRB10	DRB	10	570	210	570	12248.3	12248	0.130216	0.185506	0.527279	0.147669	0.0437519	0.0310177	0.266364	0.144749
DRB10Q	DRB10	DRB	10	568	210	568	12248.3	12250.3	0.970079	1.77348e-13	0.11609	0.101426	0.0766657	0.892804	0.742354	0.652714
DRB10T	DRB10	DRB	10	571	210	571	12248.3	12246.8	0.0599113	0.13583	0.78463	0.578318	0.40617	0.253181	0.0548985	0.0790177
DRB10Y	DRB10	DRB	10	569	210	569	12248.3	12250.2	0.746145	5.19995e-13	0.0801593	0.183659	0.0241017	0.547635	0.619261	0.486871
DRB11D	DRB11	DRB	11	576	211	576	12248.3	12242.4	0.00488362	0.160029	0.0416824	0.144571	0.0953495	0.0985654	0.286169	0.209966
DRB11G	DRB11	DRB	11	575	211	575	12248.3	12248.6	0.184472	0.0150117	0.393322	0.822843	0.00673061	0.00285424	0.267511	0.346051
DRB11L	DRB11	DRB	11	572	211	572	12248.3	12249.4	0.332713	0.435385	0.000177723	0.273931	0.160324	0.20941	0.332289	0.532542
DRB11P	DRB11	DRB	11	577	211	577	12248.3	12249.8	0.454633	0.00318912	0.00643805	0.798601	0.000830491	0.186935	0.194539	0.263209
DRB11S	DRB11	DRB	11	573	211	573	12248.3	12250.2	0.702633	8.167e-13	0.0816562	0.181936	0.023845	0.527412	0.58232	0.457433
DRB11V	DRB11	DRB	11	574	211	574	12248.3	12250.3	0.839067	1.37313e-19	0.00196803	0.613325	0.885891	0.737467	0.327311	0.42414
DRB12K	DRB12	DRB	12	578	212	578	12248.3	12250.2	0.702633	8.167e-13	0.0816562	0.181936	0.023845	0.527412	0.58232	0.457433
DRB12T	DRB12	DRB	12	579	212	579	12248.3	12250.2	0.702633	8.167e-13	0.0816562	0.181936	0.023845	0.527412	0.58232	0.457433
DRB13F	DRB13	DRB	13	580	213	580	12248.3	12250.3	0.792503	0.996963	0.00427611	0.832076	0.0178896	0.0238676	0.758854	0.870984
DRB13G	DRB13	DRB	13	584	213	584	12248.3	12247.5	0.0935448	0.00308194	0.774668	0.660047	0.897385	0.834213	0.308935	0.265269
DRB13H	DRB13	DRB	13	582	213	582	12248.3	12250	0.601434	1.24573e-21	0.00289093	0.324147	0.569133	0.902182	0.158214	0.180665
DRB13R	DRB13	DRB	13	585	213	585	12248.3	12249.8	0.454633	0.00318912	0.00643805	0.798601	0.000830491	0.186935	0.194539	0.263209
DRB13S	DRB13	DRB	13	581	213	581	12248.3	12249.5	0.365049	4.31947e-11	0.0679519	0.137581	0.0266576	0.569174	0.768638	0.643566
DRB13Y	DRB13	DRB	13	583	213	583	12248.3	12248.6	0.184472	0.0150117	0.393322	0.822843	0.00673061	0.00285424	0.267511	0.346051
DRB14E	DRB14	DRB	14	586	214	586	12248.3	12248.6	0.184472	0.0150117	0.393322	0.822843	0.00673061	0.00285424	0.267511	0.346051
DRB14K	DRB14	DRB	14	587	214	587	12248.3	12248.6	0.184472	0.0150117	0.393322	0.822843	0.00673061	0.00285424	0.267511	0.346051
DRB16H	DRB16	DRB	16	588	215	588	12248.3	12247.5	0.0935448	0.00308194	0.774668	0.660047	0.897385	0.834213	0.308935	0.265269
DRB16Y	DRB16	DRB	16	589	215	589	12248.3	12247.5	0.0935448	0.00308194	0.774668	0.660047	0.897385	0.834213	0.308935	0.265269
DRB25Q	DRB25	DRB	25	591	216	591	12248.3	12248.6	0.184472	0.0150117	0.393322	0.822843	0.00673061	0.00285424	0.267511	0.346051
DRB25R	DRB25	DRB	25	590	216	590	12248.3	12248.6	0.184472	0.0150117	0.393322	0.822843	0.00673061	0.00285424	0.267511	0.346051
DRB26F	DRB26	DRB	26	594	217	594	12248.3	12243.4	0.00871564	9.12269e-06	1.755e-09	0.597639	0.0212061	0.174956	0.497637	0.525263
DRB26L	DRB26	DRB	26	592	217	592	12248.3	12250.3	0.996126	0.537121	0.000768694	0.402317	0.0781611	0.099376	0.373326	0.609433
DRB26Y	DRB26	DRB	26	593	217	593	12248.3	12235.9	0.000144042	1.22874e-05	4.27956e-07	0.752148	7.90227e-07	0.000342616	0.830868	0.906145
DRB28D	DRB28	DRB	28	596	218	596	12248.3	12246.8	0.0601229	0.212082	0.000171222	0.478397	0.9696	0.737306	0.822353	0.612689
DRB28E	DRB28	DRB	28	595	218	595	12248.3	12249	0.25119	0.10088	1.61956e-05	0.207114	0.646153	0.453558	0.945567	0.871359
DRB28H	DRB28	DRB	28	597	218	597	12248.3	12242.4	0.00488362	0.160029	0.0416824	0.144571	0.0953495	0.0985654	0.286169	0.209966
DRB30C	DRB30	DRB	30	598	219	598	12248.3	12249.4	0.332713	0.435385	0.000177723	0.273931	0.160324	0.20941	0.332289	0.532542
DRB30G	DRB30	DRB	30	601	219	601	12248.3	12242.4	0.00488362	0.160029	0.0416824	0.144571	0.0953495	0.0985654	0.286169	0.209966
DRB30H	DRB30	DRB	30	603	219	603	12248.3	12246.7	0.0584306	0.00166721	0.74166	0.617805	0.979366	0.940848	0.423769	0.359094
DRB30L	DRB30	DRB	30	600	219	600	12248.3	12248.6	0.184472	0.0150117	0.393322	0.822843	0.00673061	0.00285424	0.267511	0.346051
DRB30R	DRB30	DRB	30	602	219	602	12248.3	12248	0.130216	0.185506	0.527279	0.147669	0.0437519	0.0310177	0.266364	0.144749
DRB30Y	DRB30	DRB	30	599	219	599	12248.3	12246.8	0.0612839	0.207706	0.000172417	0.479683	0.969745	0.737429	0.820402	0.611507
DRB31F	DRB31	DRB	31	605	220	605	12248.3	12250.3	0.792503	0.996963	0.00427611	0.832076	0.0178896	0.0238676	0.758854	0.870984
DRB31I	DRB31	DRB	31	604	220	604	12248.3	12250.3	0.932869	0.750177	0.00236485	0.559772	0.0612583	0.084696	0.561566	0.844792
DRB31V	DRB31	DRB	31	606	220	606	12248.3	12248	0.130216	0.185506	0.527279	0.147669	0.0437519	0.0310177	0.266364	0.144749
DRB32H	DRB32	DRB	32	608	221	608	12248.3	12231.7	1.59605e-05	0.000737602	0.000478497	0.50629	3.71666e-05	0.00662137	0.438347	0.264265
DRB32Y	DRB32	DRB	32	607	221	607	12248.3	12231.7	1.59605e-05	0.000737602	0.000478497	0.50629	3.71666e-05	0.00662137	0.438347	0.264265
DRB37H	DRB37	DRB	37	610	222	610	12248.3	12250	0.601434	1.24573e-21	0.00289093	0.324147	0.569133	0.902182	0.158214	0.180665
DRB37N	DRB37	DRB	37	609	222	609	12248.3	12250	0.601434	1.24573e-21	0.00289093	0.324147	0.569133	0.902182	0.158214	0.180665
DRB38A	DRB38	DRB	38	618	223	618	12248.3	12248	0.130216	0.185506	0.527279	0.147669	0.0437519	0.0310177	0.266364	0.144749
DRB38L	DRB38	DRB	38	619	223	619	12248.3	12246.7	0.0553929	0.00153804	0.739142	0.617278	0.980421	0.943848	0.420235	0.358716
DRB38V	DRB38	DRB	38	617	223	617	12248.3	12244.4	0.0146452	0.00078406	0.514681	0.607592	0.219766	0.198826	0.946926	0.837623
DRB40F	DRB40	DRB	40	620	224	620	12248.3	12248	0.130216	0.185506	0.527279	0.147669	0.0437519	0.0310177	0.266364	0.144749
DRB40Y	DRB40	DRB	40	621	224	621	12248.3	12248	0.130216	0.185506	0.527279	0.147669	0.0437519	0.0310177	0.266364	0.144749
DRB47F	DRB47	DRB	47	623	225	623	12248.3	12250.2	0.761849	3.92968e-20	0.277493	0.292507	1	1	0.0929827	0.226553
DRB47Y	DRB47	DRB	47	622	225	622	12248.3	12250.2	0.761849	3.92968e-20	0.277493	0.292507	1	1	0.0929827	0.226553
DRB51R	DRB51	DRB	51	625	226	625	12248.3	12246.3	0.0437165	0.00831563	0.943085	0.503167	0.85796	0.70447	0.267206	0.498482
DRB51T	DRB51	DRB	51	624	226	624	12248.3	12246.3	0.0437165	0.00831563	0.943085	0.503167	0.85796	0.70447	0.267206	0.498482
DRB57A	DRB57	DRB	57	629	227	629	12248.3	12246.9	0.0631719	0.0625106	0.349469	0.03542	0.99214	0.724641	0.0992179	0.15553
DRB57D	DRB57	DRB	57	626	227	626	12248.3	12247.2	0.0753357	0.108421	0.77727	0.427584	0.160267	0.0713574	0.852154	0.801894
DRB57S	DRB57	DRB	57	627	227	627	12248.3	12250	0.590378	0.854392	0.905569	0.535263	0.2719	0.226931	0.607625	0.459
DRB57V	DRB57	DRB	57	628	227	628	12248.3	12243.6	0.00968854	0.335615	0.916284	0.937997	0.0328256	0.0151605	0.244347	0.298816
DRB58A	DRB58	DRB	58	630	228	630	12248.3	12201.7	3.08247e-12	3.06746e-17	8.92854e-05	0.0187462	0.00016929	3.58018e-05	0.128063	0.0366977
DRB58D	DRB58	DRB	58	615	228	615	12248.3	12244.3	0.0139672	0.00224325	0.315239	0.670847	0.35366	0.296476	0.969174	0.701717
DRB58E	DRB58	DRB	58	631	228	631	12248.3	12201.7	3.08247e-12	3.06746e-17	8.92854e-05	0.0187462	0.00016929	3.58018e-05	0.128063	0.0366977
DRB58F	DRB58	DRB	58	614	228	614	12248.3	12250.2	0.687343	0.0013925	0.741566	0.415012	0.0181406	0.00513981	0.934625	0.933412
DRB58L	DRB58	DRB	58	616	228	616	12248.3	12246.8	0.0587906	0.00171388	0.747303	0.61423	0.972513	0.934939	0.420286	0.356828
DRB58N	DRB58	DRB	58	612	228	612	12248.3	12235.4	0.000114351	0.000415167	0.000133852	0.870399	9.44059e-06	0.00564001	0.846364	0.819867
DRB58S	DRB58	DRB	58	611	228	611	12248.3	12248.8	0.220246	0.117873	0.428597	0.355735	0.000436991	0.0577086	0.821543	0.724004
DRB58Y	DRB58	DRB	58	613	228	613	12248.3	12238.5	0.000593938	0.000332408	4.22969e-05	0.466914	0.060485	0.0136234	0.846872	0.847722
DRB60H	DRB60	DRB	60	634	229	634	12248.3	12246.9	0.0631719	0.0625106	0.349469	0.03542	0.99214	0.724641	0.0992179	0.15553
DRB60S	DRB60	DRB	60	633	229	633	12248.3	12243.7	0.009814	0.389122	0.9479	0.913309	0.036321	0.0180081	0.329798	0.377782
DRB60Y	DRB60	DRB	60	632	229	632	12248.3	12247.5	0.0924749	0.102485	0.716146	0.290169	0.067877	0.0240419	0.912886	0.952268
DRB670	DRB67	DRB	67	638	230	638	12248.3	12250.2	0.740583	0.722986	0.145855	0.0546433	0.132657	0.152201	0.0292919	0.0488432
DRB67F	DRB67	DRB	67	637	230	637	12248.3	12207.7	6.52471e-11	2.79875e-14	0.000176764	0.0207535	5.47245e-05	1.55398e-05	0.0547786	0.0158096
DRB67I	DRB67	DRB	67	636	230	636	12248.3	12249.8	0.480189	0.271619	0.126374	0.203272	0.438668	0.49405	0.67711	0.919785
DRB67L	DRB67	DRB	67	635	230	635	12248.3	12231.2	1.2485e-05	1.14311e-07	0.000347175	0.832827	0.00191637	0.0956968	0.148246	0.181891
DRB700	DRB70	DRB	70	642	231	642	12248.3	12250.2	0.740583	0.722986	0.145855	0.0546433	0.132657	0.152201	0.0292919	0.0488432
DRB70D	DRB70	DRB	70	640	231	640	12248.3	12236.2	0.000168498	0.00474849	0.313533	0.622387	0.759024	0.622506	0.80079	0.832568
DRB70Q	DRB70	DRB	70	639	231	639	12248.3	12235.7	0.000130173	0.00956175	0.0670889	0.374381	0.285299	0.264998	0.986539	0.850343
DRB70R	DRB70	DRB	70	641	231	641	12248.3	12250.1	0.651467	0.738113	0.0484891	0.00369572	0.118887	0.187187	0.675989	0.98803
DRB710	DRB71	DRB	71	646	232	646	12248.3	12250.2	0.740583	0.722986	0.145855	0.0546433	0.132657	0.152201	0.0292919	0.0488432
DRB71A	DRB71	DRB	71	647	232	647	12248.3	12250.2	0.73303	0.00218257	0.00220376	0.967149	0.00104609	0.245747	0.161258	0.218815
DRB71E	DRB71	DRB	71	644	232	644	12248.3	12249.2	0.298051	0.803443	0.814446	0.170567	0.986095	0.787681	0.297544	0.233806
DRB71K	DRB71	DRB	71	645	232	645	12248.3	12246.1	0.0392453	0.246403	0.0208054	0.991526	0.000313363	0.0268816	0.920702	0.533002
DRB71R	DRB71	DRB	71	643	232	643	12248.3	12239.2	0.000840004	0.00210476	0.942626	0.221363	0.123475	0.145302	0.841864	0.553716
DRB730	DRB73	DRB	73	650	233	650	12248.3	12250.2	0.740583	0.722986	0.145855	0.0546433	0.132657	0.152201	0.0292919	0.0488432
DRB73A	DRB73	DRB	73	648	233	648	12248.3	12245.6	0.0295133	0.326438	3.39349e-06	0.720872	7.18793e-09	8.30336e-07	0.51401	0.868961
DRB73G	DRB73	DRB	73	649	233	649	12248.3	12245.6	0.0295666	0.326803	3.44224e-06	0.723776	7.3441e-09	8.44775e-07	0.510925	0.865504
DRB740	DRB74	DRB	74	656	234	656	12248.3	12250.2	0.740583	0.722986	0.145855	0.0546433	0.132657	0.152201	0.0292919	0.0488432
DRB74A	DRB74	DRB	74	651	234	651	12248.3	12245	0.0209953	0.228906	0.000198326	0.603557	2.84253e-08	1.09049e-06	0.747598	0.637672
DRB74E	DRB74	DRB	74	653	234	653	12248.3	12250.3	0.803356	0.000110104	0.0471147	0.0997539	0.758232	0.93475	0.129943	0.323945
DRB74L	DRB74	DRB	74	655	234	655	12248.3	12248.3	1	1	1	1	1	1	1	1
DRB74Q	DRB74	DRB	74	654	234	654	12248.3	12248.6	0.184472	0.0150117	0.393322	0.822843	0.00673061	0.00285424	0.267511	0.346051
DRB74R	DRB74	DRB	74	652	234	652	12248.3	12225	4.74227e-07	3.67367e-05	1.68617e-09	0.778396	7.37155e-09	1.30142e-05	0.906069	0.591844
DRB770	DRB77	DRB	77	659	235	659	12248.3	12250.2	0.740583	0.722986	0.145855	0.0546433	0.132657	0.152201	0.0292919	0.0488432
DRB77N	DRB77	DRB	77	658	235	658	12248.3	12225	4.74227e-07	3.67367e-05	1.68617e-09	0.778396	7.37155e-09	1.30142e-05	0.906069	0.591844
DRB77T	DRB77	DRB	77	657	235	657	12248.3	12224.9	4.69523e-07	3.65884e-05	1.64162e-09	0.77346	7.1739e-09	1.27599e-05	0.901811	0.588473
DRB780	DRB78	DRB	78	662	236	662	12248.3	12250.2	0.740583	0.722986	0.145855	0.0546433	0.132657	0.152201	0.0292919	0.0488432
DRB78V	DRB78	DRB	78	661	236	661	12248.3	12245.8	0.0330274	0.0502627	0.835467	0.814396	0.0333471	0.0160876	0.121041	0.142786
DRB78Y	DRB78	DRB	78	660	236	660	12248.3	12245.8	0.0330874	0.0503378	0.832794	0.817917	0.0329636	0.0158904	0.122657	0.144445
DRB850	DRB85	DRB	85	665	237	665	12248.3	12250.2	0.740583	0.722986	0.145855	0.0546433	0.132657	0.152201	0.0292919	0.0488432
DRB85A	DRB85	DRB	85	664	237	664	12248.3	12243.8	0.0106448	0.000336702	0.263951	0.345882	0.152637	0.115937	0.422164	0.609355
DRB85V	DRB85	DRB	85	663	237	663	12248.3	12243.8	0.0107045	0.000334849	0.267366	0.351326	0.154996	0.117735	0.429074	0.616969
DRB860	DRB86	DRB	86	668	238	668	12248.3	12250.2	0.740583	0.722986	0.145855	0.0546433	0.132657	0.152201	0.0292919	0.0488432
DRB86G	DRB86	DRB	86	666	238	666	12248.3	12229.5	5.00075e-06	0.022812	0.803145	0.432249	0.195656	0.110158	0.791871	0.963925
DRB86V	DRB86	DRB	86	667	238	667	12248.3	12229.5	5.03752e-06	0.022853	0.805873	0.429492	0.196878	0.110911	0.788644	0.966961
DRB960	DRB96	DRB	96	669	239	669	12248.3	12232.5	2.38676e-05	1.5471e-09	0.432522	0.943068	0.0861378	0.150892	0.331268	0.490945
DRB96E	DRB96	DRB	96	670	239	670	12248.3	12249.5	0.37934	0.760371	0.0219576	0.167406	0.968059	0.421084	0.0468935	0.0474083
DRB96H	DRB96	DRB	96	672	239	672	12248.3	12218	1.32341e-08	1.02615e-13	0.00732918	0.229479	0.0220333	0.0127607	0.672989	0.439848
DRB96Q	DRB96	DRB	96	673	239	673	12248.3	12250.3	0.862108	0.587339	0.64087	0.752353	0.597056	0.644543	0.713691	0.791358
DRB96Y	DRB96	DRB	96	671	239	671	12248.3	12250	0.572557	0.222313	0.857884	0.217594	0.0849173	0.169703	0.189349	0.11885
DRB980	DRB98	DRB	98	674	240	674	12248.3	12232.5	2.38676e-05	1.5471e-09	0.432522	0.943068	0.0861378	0.150892	0.331268	0.490945
DRB98E	DRB98	DRB	98	676	240	676	12248.3	12250	0.572557	0.222313	0.857884	0.217594	0.0849173	0.169703	0.189349	0.11885
DRB98K	DRB98	DRB	98	675	240	675	12248.3	12232.6	2.51901e-05	1.43412e-09	0.431274	0.92513	0.0813278	0.144864	0.344494	0.510381
DRB1040	DRB104	DRB	104	677	241	677	12248.3	12232.5	2.38676e-05	1.5471e-09	0.432522	0.943068	0.0861378	0.150892	0.331268	0.490945
DRB104A	DRB104	DRB	104	679	241	679	12248.3	12250	0.572557	0.222313	0.857884	0.217594	0.0849173	0.169703	0.189349	0.11885
DRB104S	DRB104	DRB	104	678	241	678	12248.3	12232.6	2.51901e-05	1.43412e-09	0.431274	0.92513	0.0813278	0.144864	0.344494	0.510381
DRB1200	DRB120	DRB	120	680	242	680	12248.3	12232.5	2.38676e-05	1.5471e-09	0.432522	0.943068	0.0861378	0.150892	0.331268	0.490945
DRB120N	DRB120	DRB	120	682	242	682	12248.3	12250	0.572557	0.222313	0.857884	0.217594	0.0849173	0.169703	0.189349	0.11885
DRB120S	DRB120	DRB	120	681	242	681	12248.3	12232.6	2.51901e-05	1.43412e-09	0.431274	0.92513	0.0813278	0.144864	0.344494	0.510381
DRB1330	DRB133	DRB	133	683	243	683	12248.3	12232.5	2.38676e-05	1.5471e-09	0.432522	0.943068	0.0861378	0.150892	0.331268	0.490945
DRB133L	DRB133	DRB	133	685	243	685	12248.3	12250.3	0.862108	0.587339	0.64087	0.752353	0.597056	0.644543	0.713691	0.791358
DRB133R	DRB133	DRB	133	684	243	684	12248.3	12232.5	2.41086e-05	1.60435e-09	0.435636	0.945911	0.0871889	0.152309	0.3292	0.48905
DRB1400	DRB140	DRB	140	686	244	686	12248.3	12232.5	2.38676e-05	1.5471e-09	0.432522	0.943068	0.0861378	0.150892	0.331268	0.490945
DRB140A	DRB140	DRB	140	688	244	688	12248.3	12250.3	0.862108	0.587339	0.64087	0.752353	0.597056	0.644543	0.713691	0.791358
DRB140T	DRB140	DRB	140	687	244	687	12248.3	12232.5	2.41086e-05	1.60435e-09	0.435636	0.945911	0.0871889	0.152309	0.3292	0.48905
DRB1420	DRB142	DRB	142	689	245	689	12248.3	12232.5	2.38676e-05	1.5471e-09	0.432522	0.943068	0.0861378	0.150892	0.331268	0.490945
DRB142M	DRB142	DRB	142	691	245	691	12248.3	12250.3	0.862108	0.587339	0.64087	0.752353	0.597056	0.644543	0.713691	0.791358
DRB142V	DRB142	DRB	142	690	245	690	12248.3	12232.5	2.41086e-05	1.60435e-09	0.435636	0.945911	0.0871889	0.152309	0.3292	0.48905
DRB1490	DRB149	DRB	149	692	246	692	12248.3	12232.5	2.38676e-05	1.5471e-09	0.432522	0.943068	0.0861378	0.150892	0.331268	0.490945
DRB149H	DRB149	DRB	149	693	246	693	12248.3	12232.6	2.54432e-05	1.48716e-09	0.434378	0.927963	0.0823302	0.146236	0.342374	0.508446
DRB149Q	DRB149	DRB	149	694	246	694	12248.3	12250	0.565076	0.459774	0.926205	0.385003	0.252452	0.367069	0.364493	0.243488
DRB1800	DRB180	DRB	180	695	247	695	12248.3	12232.5	2.38676e-05	1.5471e-09	0.432522	0.943068	0.0861378	0.150892	0.331268	0.490945
DRB180L	DRB180	DRB	180	697	247	697	12248.3	12250	0.572557	0.222313	0.857884	0.217594	0.0849173	0.169703	0.189349	0.11885
DRB180V	DRB180	DRB	180	696	247	696	12248.3	12232.6	2.51901e-05	1.43412e-09	0.431274	0.92513	0.0813278	0.144864	0.344494	0.510381
DRB1810	DRB181	DRB	181	698	248	698	12248.3	12232.5	2.38676e-05	1.5471e-09	0.432522	0.943068	0.0861378	0.150892	0.331268	0.490945
DRB181T	DRB181	DRB	181	699	248	699	12248.3	12232.5	2.38676e-05	1.5471e-09	0.432522	0.943068	0.0861378	0.150892	0.331268	0.490945
DRB2330	DRB233	DRB	233	700	249	700	12248.3	12232.5	2.38676e-05	1.5471e-09	0.432522	0.943068	0.0861378	0.150892	0.331268	0.490945
DRB233R	DRB233	DRB	233	702	249	702	12248.3	12218	1.32341e-08	1.02615e-13	0.00732918	0.229479	0.0220333	0.0127607	0.672989	0.439848
DRB233T	DRB233	DRB	233	701	249	701	12248.3	12249.6	0.389038	0.741923	0.021968	0.158159	0.936935	0.403195	0.0435754	0.0431139
DQA.160	DQA-16	DQA	-16	704	250	704	12248.3	12248.8	0.222293	0.387796	0.153347	0.23937	0.165537	0.141847	0.232504	0.230483
DQA.16L	DQA-16	DQA	-16	703	250	703	12248.3	12246.6	0.0524628	0.288832	0.636274	0.946783	2.67695e-05	0.00438335	0.97898	0.872771
DQA.16M	DQA-16	DQA	-16	705	250	705	12248.3	12246.6	0.0531825	0.287375	0.631859	0.95097	2.60649e-05	0.0042892	0.98468	0.867149
DQA.130	DQA-13	DQA	-13	707	251	707	12248.3	12248.8	0.222293	0.387796	0.153347	0.23937	0.165537	0.141847	0.232504	0.230483
DQA.13A	DQA-13	DQA	-13	706	251	706	12248.3	12195.4	1.27241e-13	9.34494e-21	0.000351663	0.120471	3.41299e-05	2.07456e-05	0.82273	0.569491
DQA.13T	DQA-13	DQA	-13	708	251	708	12248.3	12195.6	1.40397e-13	1.02365e-20	0.000373846	0.123886	3.63661e-05	2.22317e-05	0.834093	0.579625
DQA.70	DQA-7	DQA	-7	711	252	711	12248.3	12248.8	0.222293	0.387796	0.153347	0.23937	0.165537	0.141847	0.232504	0.230483
DQA.7M	DQA-7	DQA	-7	710	252	710	12248.3	12248.9	0.227434	0.204462	0.317795	0.0152902	0.471333	0.642696	0.23939	0.409045
DQA.7V	DQA-7	DQA	-7	709	252	709	12248.3	12248.9	0.233261	0.208169	0.30901	0.0146619	0.460679	0.629518	0.24533	0.417534
DQA.60	DQA-6	DQA	-6	713	253	713	12248.3	12248.8	0.222293	0.387796	0.153347	0.23937	0.165537	0.141847	0.232504	0.230483
DQA.6M	DQA-6	DQA	-6	712	253	712	12248.3	12243.1	0.00718966	0.217132	0.054269	0.186487	0.133403	0.139158	0.345709	0.257515
DQA.6T	DQA-6	DQA	-6	714	253	714	12248.3	12243.2	0.00776211	0.224013	0.0582217	0.195173	0.141348	0.147888	0.359279	0.268724
DQA10	DQA1	DQA	1	716	254	716	12248.3	12248.8	0.222293	0.387796	0.153347	0.23937	0.165537	0.141847	0.232504	0.230483
DQA1E	DQA1	DQA	1	715	254	715	12248.3	12249.7	0.430399	0.281447	0.867775	0.437884	0.834193	0.893553	0.326162	0.383292
DQA1K	DQA1	DQA	1	717	254	717	12248.3	12250	0.584956	0.362144	0.652275	0.311061	0.629744	0.670085	0.220822	0.264631
DQA20	DQA2	DQA	2	720	255	720	12248.3	12248.8	0.222293	0.387796	0.153347	0.23937	0.165537	0.141847	0.232504	0.230483
DQA2D	DQA2	DQA	2	718	255	718	12248.3	12248.9	0.233261	0.208169	0.30901	0.0146619	0.460679	0.629518	0.24533	0.417534
DQA2G	DQA2	DQA	2	719	255	719	12248.3	12248.9	0.227434	0.204462	0.317795	0.0152902	0.471333	0.642696	0.23939	0.409045
DQA110	DQA11	DQA	11	722	256	722	12248.3	12248.8	0.222293	0.387796	0.153347	0.23937	0.165537	0.141847	0.232504	0.230483
DQA11C	DQA11	DQA	11	721	256	721	12248.3	12246.6	0.0547939	0.278919	0.622907	0.962125	2.4286e-05	0.00409744	0.992111	0.861126
DQA11Y	DQA11	DQA	11	723	256	723	12248.3	12246.7	0.0555397	0.277499	0.618534	0.966312	2.36444e-05	0.00400896	0.997812	0.855518
DQA18F	DQA18	DQA	18	724	257	724	12248.3	12246.7	0.0555397	0.277499	0.618534	0.966312	2.36444e-05	0.00400896	0.997812	0.855518
DQA18S	DQA18	DQA	18	725	257	725	12248.3	12246.7	0.0555397	0.277499	0.618534	0.966312	2.36444e-05	0.00400896	0.997812	0.855518
DQA25F	DQA25	DQA	25	727	258	727	12248.3	12250.2	0.714678	0.0357894	0.57884	0.418248	0.0207364	0.0238403	0.89103	0.95983
DQA25Y	DQA25	DQA	25	726	258	726	12248.3	12250.2	0.714678	0.0357894	0.57884	0.418248	0.0207364	0.0238403	0.89103	0.95983
DQA26S	DQA26	DQA	26	729	259	729	12248.3	12250.3	0.845614	4.64819e-20	0.000464688	0.652622	0.867931	0.78993	0.305678	0.387563
DQA26T	DQA26	DQA	26	728	259	728	12248.3	12250.3	0.845614	4.64819e-20	0.000464688	0.652622	0.867931	0.78993	0.305678	0.387563
DQA34E	DQA34	DQA	34	730	260	730	12248.3	12248.3	1	4.83193e-22	1	1	0.0488084	0.0752489	0.223981	0.53442
DQA34Q	DQA34	DQA	34	731	260	731	12248.3	12248.3	1	4.83193e-22	1	1	0.0488084	0.0752489	0.223981	0.53442
DQA40E	DQA40	DQA	40	732	261	732	12248.3	12248.8	0.221878	2.35806e-20	0.000382637	0.457803	0.0087776	0.229271	0.989047	0.843964
DQA40G	DQA40	DQA	40	733	261	733	12248.3	12248.8	0.221878	2.35806e-20	0.000382637	0.457803	0.0087776	0.229271	0.989047	0.843964
DQA41K	DQA41	DQA	41	735	262	735	12248.3	12248	0.131699	0.836006	0.83017	0.231191	0.706717	0.963434	0.464455	0.463706
DQA41R	DQA41	DQA	41	734	262	734	12248.3	12248	0.131699	0.836006	0.83017	0.231191	0.706717	0.963434	0.464455	0.463706
DQA44A	DQA44	DQA	44	737	263	737	12248.3	12248.8	0.222293	0.387796	0.153347	0.23937	0.165537	0.141847	0.232504	0.230483
DQA44T	DQA44	DQA	44	736	263	736	12248.3	12248.8	0.222293	0.387796	0.153347	0.23937	0.165537	0.141847	0.232504	0.230483
DQA45A	DQA45	DQA	45	738	264	738	12248.3	12246.7	0.0555397	0.277499	0.618534	0.966312	2.36444e-05	0.00400896	0.997812	0.855518
DQA45V	DQA45	DQA	45	739	264	739	12248.3	12246.7	0.0555397	0.277499	0.618534	0.966312	2.36444e-05	0.00400896	0.997812	0.855518
DQA47C	DQA47	DQA	47	743	265	743	12248.3	12248.8	0.221878	2.35806e-20	0.000382637	0.457803	0.0087776	0.229271	0.989047	0.843964
DQA47K	DQA47	DQA	47	741	265	741	12248.3	12248.6	0.192799	0.0144105	0.369875	0.793087	0.00576976	0.00242053	0.294204	0.375587
DQA47Q	DQA47	DQA	47	742	265	742	12248.3	12250.3	0.845614	4.64819e-20	0.000464688	0.652622	0.867931	0.78993	0.305678	0.387563
DQA47R	DQA47	DQA	47	740	265	740	12248.3	12246.7	0.0555397	0.277499	0.618534	0.966312	2.36444e-05	0.00400896	0.997812	0.855518
DQA48L	DQA48	DQA	48	745	266	745	12248.3	12246.7	0.0555397	0.277499	0.618534	0.966312	2.36444e-05	0.00400896	0.997812	0.855518
DQA48W	DQA48	DQA	48	744	266	744	12248.3	12246.7	0.0555397	0.277499	0.618534	0.966312	2.36444e-05	0.00400896	0.997812	0.855518
DQA50E	DQA50	DQA	50	746	267	746	12248.3	12246.7	0.0555397	0.277499	0.618534	0.966312	2.36444e-05	0.00400896	0.997812	0.855518
DQA50L	DQA50	DQA	50	747	267	747	12248.3	12248.1	0.134196	4.73809e-18	0.00908386	0.535199	0.00894926	0.0191286	0.374768	0.424274
DQA50V	DQA50	DQA	50	748	267	748	12248.3	12248.8	0.221878	2.35806e-20	0.000382637	0.457803	0.0087776	0.229271	0.989047	0.843964
DQA51F	DQA51	DQA	51	749	268	749	12248.3	12248.8	0.221878	2.35806e-20	0.000382637	0.457803	0.0087776	0.229271	0.989047	0.843964
DQA51L	DQA51	DQA	51	750	268	750	12248.3	12248.8	0.221878	2.35806e-20	0.000382637	0.457803	0.0087776	0.229271	0.989047	0.843964
DQA52H	DQA52	DQA	52	752	269	752	12248.3	12248.6	0.192799	0.0144105	0.369875	0.793087	0.00576976	0.00242053	0.294204	0.375587
DQA52R	DQA52	DQA	52	753	269	753	12248.3	12249.4	0.339429	0.487408	0.920181	0.825384	0.0582755	0.549201	0.615266	0.576293
DQA52S	DQA52	DQA	52	751	269	751	12248.3	12246.7	0.0555397	0.277499	0.618534	0.966312	2.36444e-05	0.00400896	0.997812	0.855518
DQA53G	DQA53	DQA	53	756	270	756	12248.3	12196.5	2.24816e-13	1.74213e-20	0.000499607	0.146215	4.81854e-05	2.93303e-05	0.894233	0.63216
DQA53K	DQA53	DQA	53	754	270	754	12248.3	12246.7	0.0555397	0.277499	0.618534	0.966312	2.36444e-05	0.00400896	0.997812	0.855518
DQA53Q	DQA53	DQA	53	757	270	757	12248.3	12225.2	5.2753e-07	3.47132e-05	1.93804e-09	0.792865	7.70602e-09	1.29341e-05	0.926637	0.614333
DQA53R	DQA53	DQA	53	755	270	755	12248.3	12248.1	0.134196	4.73809e-18	0.00908386	0.535199	0.00894926	0.0191286	0.374768	0.424274
DQA54F	DQA54	DQA	54	758	271	758	12248.3	12248.6	0.192799	0.0144105	0.369875	0.793087	0.00576976	0.00242053	0.294204	0.375587
DQA54L	DQA54	DQA	54	759	271	759	12248.3	12248.6	0.192799	0.0144105	0.369875	0.793087	0.00576976	0.00242053	0.294204	0.375587
DQA55G	DQA55	DQA	55	760	272	760	12248.3	12246.7	0.0555397	0.277499	0.618534	0.966312	2.36444e-05	0.00400896	0.997812	0.855518
DQA55R	DQA55	DQA	55	761	272	761	12248.3	12246.7	0.0555397	0.277499	0.618534	0.966312	2.36444e-05	0.00400896	0.997812	0.855518
DQA560	DQA56	DQA	56	763	273	763	12248.3	12247.3	0.0810999	6.35171e-10	0.000874311	0.739985	1.90018e-05	0.00113792	0.493785	0.695027
DQA56G	DQA56	DQA	56	762	273	762	12248.3	12246.7	0.0555397	0.277499	0.618534	0.966312	2.36444e-05	0.00400896	0.997812	0.855518
DQA56R	DQA56	DQA	56	764	273	764	12248.3	12250.3	0.845614	4.64819e-20	0.000464688	0.652622	0.867931	0.78993	0.305678	0.387563
DQA61F	DQA61	DQA	61	766	274	766	12248.3	12246.7	0.0555397	0.277499	0.618534	0.966312	2.36444e-05	0.00400896	0.997812	0.855518
DQA61G	DQA61	DQA	61	765	274	765	12248.3	12246.7	0.0555397	0.277499	0.618534	0.966312	2.36444e-05	0.00400896	0.997812	0.855518
DQA64R	DQA64	DQA	64	767	275	767	12248.3	12246.7	0.0555397	0.277499	0.618534	0.966312	2.36444e-05	0.00400896	0.997812	0.855518
DQA64T	DQA64	DQA	64	768	275	768	12248.3	12246.7	0.0555397	0.277499	0.618534	0.966312	2.36444e-05	0.00400896	0.997812	0.855518
DQA66I	DQA66	DQA	66	770	276	770	12248.3	12246.7	0.0555397	0.277499	0.618534	0.966312	2.36444e-05	0.00400896	0.997812	0.855518
DQA66M	DQA66	DQA	66	769	276	769	12248.3	12246.7	0.0555397	0.277499	0.618534	0.966312	2.36444e-05	0.00400896	0.997812	0.855518
DQA69A	DQA69	DQA	69	771	277	771	12248.3	12246.7	0.0555397	0.277499	0.618534	0.966312	2.36444e-05	0.00400896	0.997812	0.855518
DQA69L	DQA69	DQA	69	772	277	772	12248.3	12246.5	0.0508616	0.344152	0.665094	0.921616	3.57906e-05	0.00527524	0.925703	0.798918
DQA69T	DQA69	DQA	69	773	277	773	12248.3	12250.1	0.663209	0.29699	0.638104	0.664953	0.767712	0.729651	0.573614	0.654486
DQA75I	DQA75	DQA	75	774	278	774	12248.3	12248.8	0.21144	1.86048e-20	0.00042671	0.4388	0.00949963	0.239525	0.997812	0.855518
DQA75S	DQA75	DQA	75	775	278	775	12248.3	12248.8	0.21144	1.86048e-20	0.00042671	0.4388	0.00949963	0.239525	0.997812	0.855518
DQA76L	DQA76	DQA	76	777	279	777	12248.3	12247.3	0.0810999	6.35171e-10	0.000874311	0.739985	1.90018e-05	0.00113792	0.493785	0.695027
DQA76M	DQA76	DQA	76	776	279	776	12248.3	12246.7	0.0555397	0.277499	0.618534	0.966312	2.36444e-05	0.00400896	0.997812	0.855518
DQA76V	DQA76	DQA	76	778	279	778	12248.3	12250.3	0.845614	4.64819e-20	0.000464688	0.652622	0.867931	0.78993	0.305678	0.387563
DQA80S	DQA80	DQA	80	780	280	780	12248.3	12246.7	0.0555397	0.277499	0.618534	0.966312	2.36444e-05	0.00400896	0.997812	0.855518
DQA80Y	DQA80	DQA	80	779	280	779	12248.3	12246.7	0.0555397	0.277499	0.618534	0.966312	2.36444e-05	0.00400896	0.997812	0.855518
DQA1070	DQA107	DQA	107	782	281	782	12248.3	12248.8	0.222293	0.387796	0.153347	0.23937	0.165537	0.141847	0.232504	0.230483
DQA107I	DQA107	DQA	107	783	281	783	12248.3	12248.8	0.21144	1.86048e-20	0.00042671	0.4388	0.00949963	0.239525	0.997812	0.855518
DQA107T	DQA107	DQA	107	781	281	781	12248.3	12248.7	0.20822	1.75286e-20	0.00043866	0.43338	0.00970315	0.243041	0.992111	0.861126
DQA1290	DQA129	DQA	129	786	282	786	12248.3	12248.8	0.222293	0.387796	0.153347	0.23937	0.165537	0.141847	0.232504	0.230483
DQA129H	DQA129	DQA	129	785	282	785	12248.3	12248.8	0.211202	0.224612	0.688641	0.621285	1.32684e-05	0.00459069	0.684832	0.563137
DQA129Q	DQA129	DQA	129	784	282	784	12248.3	12248.7	0.209087	0.225828	0.693191	0.624867	1.36002e-05	0.004685	0.689586	0.56749
DQA1300	DQA130	DQA	130	789	283	789	12248.3	12248.8	0.222293	0.387796	0.153347	0.23937	0.165537	0.141847	0.232504	0.230483
DQA130A	DQA130	DQA	130	788	283	788	12248.3	12248	0.131699	0.836006	0.83017	0.231191	0.706717	0.963434	0.464455	0.463706
DQA130S	DQA130	DQA	130	787	283	787	12248.3	12248.1	0.134671	0.842144	0.81919	0.235556	0.716757	0.951901	0.471487	0.470764
DQA1380	DQA138	DQA	138	791	284	791	12248.3	12248.8	0.222293	0.387796	0.153347	0.23937	0.165537	0.141847	0.232504	0.230483
DQA138I	DQA138	DQA	138	792	284	792	12248.3	12249.2	0.289028	0.531044	0.284526	0.26145	0.360976	0.36935	0.224502	0.205179
DQA138T	DQA138	DQA	138	790	284	790	12248.3	12248.4	0.162722	0.388351	0.140866	0.150005	0.18928	0.185357	0.125562	0.113509
DQA1560	DQA156	DQA	156	794	285	794	12248.3	12248.8	0.222293	0.387796	0.153347	0.23937	0.165537	0.141847	0.232504	0.230483
DQA156F	DQA156	DQA	156	793	285	793	12248.3	12248.7	0.20822	1.75286e-20	0.00043866	0.43338	0.00970315	0.243041	0.992111	0.861126
DQA156L	DQA156	DQA	156	795	285	795	12248.3	12248.8	0.21144	1.86048e-20	0.00042671	0.4388	0.00949963	0.239525	0.997812	0.855518
DQA1600	DQA160	DQA	160	797	286	797	12248.3	12248.8	0.222293	0.387796	0.153347	0.23937	0.165537	0.141847	0.232504	0.230483
DQA160A	DQA160	DQA	160	796	286	796	12248.3	12235.4	0.000111427	0.115786	0.00742068	0.962211	0.838543	0.977163	0.360318	0.313054
DQA160D	DQA160	DQA	160	798	286	798	12248.3	12235.2	0.000101723	0.120109	0.00671624	0.927693	0.868318	0.990306	0.388055	0.339036
DQA160S	DQA160	DQA	160	799	286	799	12248.3	12249.7	0.429649	0.551072	0.229244	0.189455	0.200267	0.166573	0.125166	0.115654
DQA1610	DQA161	DQA	161	801	287	801	12248.3	12248.8	0.222293	0.387796	0.153347	0.23937	0.165537	0.141847	0.232504	0.230483
DQA161D	DQA161	DQA	161	800	287	800	12248.3	12248.7	0.20822	1.75286e-20	0.00043866	0.43338	0.00970315	0.243041	0.992111	0.861126
DQA161E	DQA161	DQA	161	802	287	802	12248.3	12248.8	0.21144	1.86048e-20	0.00042671	0.4388	0.00949963	0.239525	0.997812	0.855518
DQA1630	DQA163	DQA	163	804	288	804	12248.3	12248.8	0.222293	0.387796	0.153347	0.23937	0.165537	0.141847	0.232504	0.230483
DQA163I	DQA163	DQA	163	803	288	803	12248.3	12248.7	0.20822	1.75286e-20	0.00043866	0.43338	0.00970315	0.243041	0.992111	0.861126
DQA163S	DQA163	DQA	163	805	288	805	12248.3	12248.8	0.21144	1.86048e-20	0.00042671	0.4388	0.00949963	0.239525	0.997812	0.855518
DQA1750	DQA175	DQA	175	807	289	807	12248.3	12248.8	0.222293	0.387796	0.153347	0.23937	0.165537	0.141847	0.232504	0.230483
DQA175E	DQA175	DQA	175	808	289	808	12248.3	12248.2	0.141177	3.96544e-18	0.00980671	0.516071	0.00828592	0.0178812	1	1
DQA175K	DQA175	DQA	175	809	289	809	12248.3	12248.8	0.21144	1.86048e-20	0.00042671	0.4388	0.00949963	0.239525	0.997812	0.855518
DQA175Q	DQA175	DQA	175	806	289	806	12248.3	12246.6	0.0547939	0.278919	0.622907	0.962125	2.4286e-05	0.00409744	0.992111	0.861126
DQA1870	DQA187	DQA	187	811	290	811	12248.3	12248.8	0.222293	0.387796	0.153347	0.23937	0.165537	0.141847	0.232504	0.230483
DQA187A	DQA187	DQA	187	810	290	810	12248.3	12250.3	0.840289	4.71901e-20	0.000449435	0.659864	0.873984	0.783661	0.310578	0.39333
DQA187T	DQA187	DQA	187	812	290	812	12248.3	12250.3	0.845614	4.64819e-20	0.000464688	0.652622	0.867931	0.78993	0.305678	0.387563
DQA2070	DQA207	DQA	207	815	291	815	12248.3	12248.8	0.222293	0.387796	0.153347	0.23937	0.165537	0.141847	0.232504	0.230483
DQA207M	DQA207	DQA	207	814	291	814	12248.3	12250.3	0.812806	0.00286525	0.000676897	0.895779	0.000159366	0.0441135	0.0866954	0.181747
DQA207V	DQA207	DQA	207	813	291	813	12248.3	12250.3	0.819227	0.00283941	0.000660413	0.889302	0.000155551	0.0432692	0.0854476	0.179414
DQA2150	DQA215	DQA	215	817	292	817	12248.3	12248.8	0.222293	0.387796	0.153347	0.23937	0.165537	0.141847	0.232504	0.230483
DQA215F	DQA215	DQA	215	816	292	816	12248.3	12248.1	0.132339	4.8228e-18	0.00886148	0.540457	0.00920265	0.0196511	0.220853	0.252878
DQA215L	DQA215	DQA	215	818	292	818	12248.3	12248.1	0.134196	4.73809e-18	0.00908386	0.535199	0.00894926	0.0191286	0.374768	0.424274
DQA2180	DQA218	DQA	218	820	293	820	12248.3	12248.8	0.222293	0.387796	0.153347	0.23937	0.165537	0.141847	0.232504	0.230483
DQA218Q	DQA218	DQA	218	819	293	819	12248.3	12246.6	0.0547939	0.278919	0.622907	0.962125	2.4286e-05	0.00409744	0.992111	0.861126
DQA218R	DQA218	DQA	218	821	293	821	12248.3	12246.7	0.0555397	0.277499	0.618534	0.966312	2.36444e-05	0.00400896	0.997812	0.855518
DQB.270	DQB-27	DQB	-27	822	294	822	12248.3	12188.7	4.17301e-15	0.00970117	1	1	0.0644832	0.0629967	0.751865	0.846319
DQB.27A	DQB-27	DQB	-27	823	294	823	12248.3	12192.2	2.52365e-14	0.00294632	0.000650619	0.579345	1	1	1	1
DQB.27S	DQB-27	DQB	-27	824	294	824	12248.3	12249.9	0.50601	0.582436	0.000650619	0.579345	0.0644832	0.0629967	0.751865	0.846319
DQB.210	DQB-21	DQB	-21	825	295	825	12248.3	12188.7	4.17301e-15	0.00970117	1	1	0.0644832	0.0629967	0.751865	0.846319
DQB.21D	DQB-21	DQB	-21	827	295	827	12248.3	12249.9	0.50601	0.582436	0.000650619	0.579345	0.0644832	0.0629967	0.751865	0.846319
DQB.21G	DQB-21	DQB	-21	826	295	826	12248.3	12192.2	2.52365e-14	0.00294632	0.000650619	0.579345	1	1	1	1
DQB.180	DQB-18	DQB	-18	828	296	828	12248.3	12188.7	4.17301e-15	0.00970117	1	1	0.0644832	0.0629967	0.751865	0.846319
DQB.18A	DQB-18	DQB	-18	829	296	829	12248.3	12208	7.76689e-11	0.000240805	0.0202465	0.380829	0.303837	0.666707	0.524585	0.604799
DQB.18V	DQB-18	DQB	-18	830	296	830	12248.3	12249.5	0.351969	0.24556	0.0202465	0.380829	0.0310473	0.190666	0.550644	0.889759
DQB.100	DQB-10	DQB	-10	831	297	831	12248.3	12188.7	4.17301e-15	0.00970117	1	1	0.0644832	0.0629967	0.751865	0.846319
DQB.10A	DQB-10	DQB	-10	833	297	833	12248.3	12200.4	1.60334e-12	0.000110249	0.134836	0.686304	0.000498724	0.00335241	0.172328	0.377813
DQB.10S	DQB-10	DQB	-10	832	297	832	12248.3	12250.2	0.752792	0.0536205	0.134836	0.686304	0.000825031	0.0123399	0.0284141	0.0500795
DQB.90	DQB-9	DQB	-9	834	298	834	12248.3	12188.7	4.17301e-15	0.00970117	1	1	0.0644832	0.0629967	0.751865	0.846319
DQB.9I	DQB-9	DQB	-9	836	298	836	12248.3	12249.9	0.50601	0.582436	0.000650619	0.579345	0.0644832	0.0629967	0.751865	0.846319
DQB.9M	DQB-9	DQB	-9	835	298	835	12248.3	12192.2	2.52365e-14	0.00294632	0.000650619	0.579345	1	1	1	1
DQB.60	DQB-6	DQB	-6	837	299	837	12248.3	12188.7	4.17301e-15	0.00970117	1	1	0.0644832	0.0629967	0.751865	0.846319
DQB.6S	DQB-6	DQB	-6	839	299	839	12248.3	12249.9	0.50601	0.582436	0.000650619	0.579345	0.0644832	0.0629967	0.751865	0.846319
DQB.6T	DQB-6	DQB	-6	838	299	838	12248.3	12192.2	2.52365e-14	0.00294632	0.000650619	0.579345	1	1	1	1
DQB.50	DQB-5	DQB	-5	840	300	840	12248.3	12188.7	4.17301e-15	0.00970117	1	1	0.0644832	0.0629967	0.751865	0.846319
DQB.5P	DQB-5	DQB	-5	841	300	841	12248.3	12192.2	2.52365e-14	0.00294632	0.000650619	0.579345	1	1	1	1
DQB.5S	DQB-5	DQB	-5	842	300	842	12248.3	12249.9	0.50601	0.582436	0.000650619	0.579345	0.0644832	0.0629967	0.751865	0.846319
DQB.40	DQB-4	DQB	-4	843	301	843	12248.3	12188.7	4.17301e-15	0.00970117	1	1	0.0644832	0.0629967	0.751865	0.846319
DQB.4L	DQB-4	DQB	-4	845	301	845	12248.3	12249.9	0.50601	0.582436	0.000650619	0.579345	0.0644832	0.0629967	0.751865	0.846319
DQB.4V	DQB-4	DQB	-4	844	301	844	12248.3	12192.2	2.52365e-14	0.00294632	0.000650619	0.579345	1	1	1	1
DQB9F	DQB9	DQB	9	847	302	847	12248.3	12250.3	0.870686	0.00180864	0.000912941	0.808603	0.000450656	0.155765	0.0580733	0.114594
DQB9L	DQB9	DQB	9	848	302	848	12248.3	12241.9	0.00377695	0.0934234	0.0301787	0.0414565	0.0362477	0.0637477	0.0147392	0.0529484
DQB9Y	DQB9	DQB	9	846	302	846	12248.3	12250.1	0.634122	0.00678671	0.0049302	0.808276	0.00256458	0.334345	0.183237	0.262335
DQB13A	DQB13	DQB	13	850	303	850	12248.3	12201.8	3.25716e-12	1.3122e-09	0.000481877	0.799198	0.0519127	0.0231894	0.0540121	0.0972651
DQB13G	DQB13	DQB	13	849	303	849	12248.3	12201.8	3.25716e-12	1.3122e-09	0.000481877	0.799198	0.0519127	0.0231894	0.0540121	0.0972651
DQB14L	DQB14	DQB	14	852	304	852	12248.3	12249.9	0.50601	0.582436	0.000650619	0.579345	0.0644832	0.0629967	0.751865	0.846319
DQB14M	DQB14	DQB	14	851	304	851	12248.3	12249.9	0.50601	0.582436	0.000650619	0.579345	0.0644832	0.0629967	0.751865	0.846319
DQB26G	DQB26	DQB	26	855	305	855	12248.3	12245.9	0.0346837	0.0400124	0.00199588	0.963254	0.0868543	0.122868	0.163153	0.403817
DQB26L	DQB26	DQB	26	853	305	853	12248.3	12232.5	2.37305e-05	0.00182761	0.95601	0.830087	0.0135035	0.0101861	0.033054	0.114922
DQB26Y	DQB26	DQB	26	854	305	854	12248.3	12201.8	3.25716e-12	1.3122e-09	0.000481877	0.799198	0.0519127	0.0231894	0.0540121	0.0972651
DQB28S	DQB28	DQB	28	856	306	856	12248.3	12240.8	0.00201048	0.0472951	2.21237e-07	0.853788	3.91043e-10	2.09525e-06	0.149877	0.378119
DQB28T	DQB28	DQB	28	857	306	857	12248.3	12240.8	0.00201048	0.0472951	2.21237e-07	0.853788	3.91043e-10	2.09525e-06	0.149877	0.378119
DQB30H	DQB30	DQB	30	860	307	860	12248.3	12247.2	0.0793979	0.250252	0.112922	0.950792	0.0361413	0.0266688	0.291452	0.51103
DQB30S	DQB30	DQB	30	858	307	858	12248.3	12240.8	0.00201048	0.0472951	2.21237e-07	0.853788	3.91043e-10	2.09525e-06	0.149877	0.378119
DQB30Y	DQB30	DQB	30	859	307	859	12248.3	12232.4	2.26307e-05	0.51859	3.29974e-09	0.739672	0.000131211	0.0178345	0.796139	0.890064
DQB37D	DQB37	DQB	37	863	308	863	12248.3	12241.9	0.00377695	0.0934234	0.0301787	0.0414565	0.0362477	0.0637477	0.0147392	0.0529484
DQB37I	DQB37	DQB	37	861	308	861	12248.3	12240.8	0.00201048	0.0472951	2.21237e-07	0.853788	3.91043e-10	2.09525e-06	0.149877	0.378119
DQB37Y	DQB37	DQB	37	862	308	862	12248.3	12238.1	0.00047683	0.0992368	4.22001e-08	0.808707	5.71747e-11	5.09272e-07	0.367119	0.652393
DQB38A	DQB38	DQB	38	865	309	865	12248.3	12229.3	4.47206e-06	1	1.16589e-12	1	5.31538e-06	0.00109943	0.101325	0.219244
DQB38V	DQB38	DQB	38	864	309	864	12248.3	12229.3	4.47206e-06	1	1.16589e-12	1	5.31538e-06	0.00109943	0.101325	0.219244
DQB45E	DQB45	DQB	45	867	310	867	12248.3	12193.8	5.58442e-14	7.65381e-11	6.48588e-05	0.434215	0.0142049	0.00623251	0.19048	0.244112
DQB45G	DQB45	DQB	45	866	310	866	12248.3	12193.8	5.58442e-14	7.65381e-11	6.48588e-05	0.434215	0.0142049	0.00623251	0.19048	0.244112
DQB46E	DQB46	DQB	46	868	311	868	12248.3	12240.8	0.00201048	0.0472951	2.21237e-07	0.853788	3.91043e-10	2.09525e-06	0.149877	0.378119
DQB46V	DQB46	DQB	46	869	311	869	12248.3	12240.8	0.00201048	0.0472951	2.21237e-07	0.853788	3.91043e-10	2.09525e-06	0.149877	0.378119
DQB47F	DQB47	DQB	47	870	312	870	12248.3	12240.8	0.00201048	0.0472951	2.21237e-07	0.853788	3.91043e-10	2.09525e-06	0.149877	0.378119
DQB47Y	DQB47	DQB	47	871	312	871	12248.3	12240.8	0.00201048	0.0472951	2.21237e-07	0.853788	3.91043e-10	2.09525e-06	0.149877	0.378119
DQB52L	DQB52	DQB	52	872	313	872	12248.3	12240.8	0.00201048	0.0472951	2.21237e-07	0.853788	3.91043e-10	2.09525e-06	0.149877	0.378119
DQB52P	DQB52	DQB	52	873	313	873	12248.3	12240.8	0.00201048	0.0472951	2.21237e-07	0.853788	3.91043e-10	2.09525e-06	0.149877	0.378119
DQB53L	DQB53	DQB	53	874	314	874	12248.3	12246.7	0.0579161	0.27135	0.600767	0.985814	2.15364e-05	0.00371266	0.986057	0.835321
DQB53Q	DQB53	DQB	53	875	314	875	12248.3	12246.7	0.0579161	0.27135	0.600767	0.985814	2.15364e-05	0.00371266	0.986057	0.835321
DQB55L	DQB55	DQB	55	876	315	876	12248.3	12240.8	0.00201048	0.0472951	2.21237e-07	0.853788	3.91043e-10	2.09525e-06	0.149877	0.378119
DQB55P	DQB55	DQB	55	877	315	877	12248.3	12225.8	7.51991e-07	0.00345701	4.71871e-06	0.961583	0.0184534	0.0398331	0.114152	0.234839
DQB55R	DQB55	DQB	55	878	315	878	12248.3	12246.4	0.0463143	0.385507	0.702701	0.878574	5.0761e-05	0.00654513	0.972909	0.840411
DQB56L	DQB56	DQB	56	880	316	880	12248.3	12249.7	0.419081	0.104203	0.33331	0.346351	0.393907	0.39649	0.928073	0.9931
DQB56P	DQB56	DQB	56	879	316	879	12248.3	12249.7	0.419081	0.104203	0.33331	0.346351	0.393907	0.39649	0.928073	0.9931
DQB57A	DQB57	DQB	57	881	317	881	12248.3	12222.4	1.27383e-07	9.16914e-09	7.91242e-05	0.945407	6.85956e-08	0.000116385	0.168537	0.299538
DQB57D	DQB57	DQB	57	882	317	882	12248.3	12212.2	6.67037e-10	4.12058e-13	1.7177e-09	0.395733	4.43971e-06	0.00670744	0.258164	0.2622
DQB57S	DQB57	DQB	57	884	317	884	12248.3	12246.4	0.0486458	0.711077	0.117647	0.224165	0.750286	0.773189	0.524449	0.494666
DQB57V	DQB57	DQB	57	883	317	883	12248.3	12249.9	0.518477	0.612223	0.0117833	0.639297	0.0752043	0.0493282	0.78511	0.9341
DQB60N	DQB60	DQB	60	886	318	886	12248.3	12249.7	0.429452	0.768525	0.601631	0.409796	0.581454	0.563319	0.385078	0.522766
DQB60Y	DQB60	DQB	60	885	318	885	12248.3	12249.7	0.429452	0.768525	0.601631	0.409796	0.581454	0.563319	0.385078	0.522766
DQB66D	DQB66	DQB	66	887	319	887	12248.3	12237.3	0.000302798	0.221789	1.97006e-08	0.649701	4.78494e-11	4.19751e-07	0.375685	0.687224
DQB66E	DQB66	DQB	66	888	319	888	12248.3	12237.3	0.000302798	0.221789	1.97006e-08	0.649701	4.78494e-11	4.19751e-07	0.375685	0.687224
DQB67I	DQB67	DQB	67	889	320	889	12248.3	12237.3	0.000302798	0.221789	1.97006e-08	0.649701	4.78494e-11	4.19751e-07	0.375685	0.687224
DQB67V	DQB67	DQB	67	890	320	890	12248.3	12237.3	0.000302798	0.221789	1.97006e-08	0.649701	4.78494e-11	4.19751e-07	0.375685	0.687224
DQB70E	DQB70	DQB	70	893	321	893	12248.3	12249.4	0.341649	0.0729018	0.228929	0.349466	0.482984	0.530253	0.918734	0.824137
DQB70G	DQB70	DQB	70	894	321	894	12248.3	12248.2	0.143509	0.16165	0.584911	0.773205	1.38598e-05	0.00424395	0.662108	0.539715
DQB70R	DQB70	DQB	70	891	321	891	12248.3	12247.8	0.11169	0.266841	0.734542	0.911769	3.38639e-05	0.00717381	0.705248	0.596112
DQB70T	DQB70	DQB	70	892	321	892	12248.3	12250.3	0.889337	0.999917	0.590684	0.436619	0.594488	0.693785	0.438522	0.460028
DQB71A	DQB71	DQB	71	899	322	899	12248.3	12246.6	0.0535953	0.112733	0.00349222	0.794132	0.0573938	0.088072	0.164601	0.424442
DQB71D	DQB71	DQB	71	898	322	898	12248.3	12249.4	0.341649	0.0729018	0.228929	0.349466	0.482984	0.530253	0.918734	0.824137
DQB71K	DQB71	DQB	71	895	322	895	12248.3	12240.8	0.00201048	0.0472951	2.21237e-07	0.853788	3.91043e-10	2.09525e-06	0.149877	0.378119
DQB71R	DQB71	DQB	71	897	322	897	12248.3	12250.3	0.889337	0.999917	0.590684	0.436619	0.594488	0.693785	0.438522	0.460028
DQB71T	DQB71	DQB	71	896	322	896	12248.3	12231.8	1.68592e-05	0.985259	3.91038e-12	0.536781	1.20728e-05	0.0018303	1	1
DQB74A	DQB74	DQB	74	900	323	900	12248.3	12240.8	0.00201048	0.0472951	2.21237e-07	0.853788	3.91043e-10	2.09525e-06	0.149877	0.378119
DQB74E	DQB74	DQB	74	901	323	901	12248.3	12231.8	1.69315e-05	0.985067	4.72232e-12	0.449415	1.32452e-05	0.0019312	0.438522	0.460028
DQB74S	DQB74	DQB	74	902	323	902	12248.3	12246	0.0372314	0.0518089	0.00191208	0.969692	0.0912532	0.12958	0.161173	0.398895
DQB75L	DQB75	DQB	75	904	324	904	12248.3	12231.8	1.69315e-05	0.985067	4.72232e-12	0.449415	1.32452e-05	0.0019312	0.438522	0.460028
DQB75V	DQB75	DQB	75	903	324	903	12248.3	12231.8	1.69315e-05	0.985067	4.72232e-12	0.449415	1.32452e-05	0.0019312	0.438522	0.460028
DQB77R	DQB77	DQB	77	905	325	905	12248.3	12232.5	2.38494e-05	0.0934234	7.99822e-12	0.0414565	1.89264e-05	0.00261446	0.927151	0.857428
DQB77T	DQB77	DQB	77	906	325	906	12248.3	12232.5	2.38494e-05	0.0934234	7.99822e-12	0.0414565	1.89264e-05	0.00261446	0.927151	0.857428
DQB84E	DQB84	DQB	84	908	326	908	12248.3	12246.7	0.0579161	0.27135	0.600767	0.985814	2.15364e-05	0.00371266	0.986057	0.835321
DQB84Q	DQB84	DQB	84	907	326	907	12248.3	12246.7	0.0579161	0.27135	0.600767	0.985814	2.15364e-05	0.00371266	0.986057	0.835321
DQB85L	DQB85	DQB	85	909	327	909	12248.3	12246.7	0.0579161	0.27135	0.600767	0.985814	2.15364e-05	0.00371266	0.986057	0.835321
DQB85V	DQB85	DQB	85	910	327	910	12248.3	12246.7	0.0579161	0.27135	0.600767	0.985814	2.15364e-05	0.00371266	0.986057	0.835321
DQB860	DQB86	DQB	86	913	328	913	12248.3	12250.1	0.609398	0.459112	0.440382	0.857027	0.857803	0.73317	0.657487	0.606116
DQB86A	DQB86	DQB	86	912	328	912	12248.3	12246.9	0.0632838	0.244021	0.805392	0.998685	5.91292e-05	0.0106995	0.990738	0.785191
DQB86E	DQB86	DQB	86	911	328	911	12248.3	12246.7	0.0579161	0.27135	0.600767	0.985814	2.15364e-05	0.00371266	0.986057	0.835321
DQB86G	DQB86	DQB	86	914	328	914	12248.3	12250.3	0.954224	0.969501	0.416827	0.991435	0.753088	0.539501	0.935427	0.942902
DQB870	DQB87	DQB	87	917	329	917	12248.3	12250.1	0.609398	0.459112	0.440382	0.857027	0.857803	0.73317	0.657487	0.606116
DQB87F	DQB87	DQB	87	918	329	918	12248.3	12250	0.551262	0.00206736	0.000288068	0.771898	0.000656474	0.0962943	0.14568	0.242615
DQB87L	DQB87	DQB	87	915	329	915	12248.3	12246.7	0.0579161	0.27135	0.600767	0.985814	2.15364e-05	0.00371266	0.986057	0.835321
DQB87Y	DQB87	DQB	87	916	329	916	12248.3	12247.3	0.0809867	0.177881	0.0278929	0.83196	0.0679522	0.0694255	0.229282	0.450636
DQB890	DQB89	DQB	89	921	330	921	12248.3	12250.1	0.609398	0.459112	0.440382	0.857027	0.857803	0.73317	0.657487	0.606116
DQB89G	DQB89	DQB	89	920	330	920	12248.3	12246.8	0.0619511	0.251496	0.567192	0.995267	2.28477e-05	0.00402473	0.955295	0.800601
DQB89T	DQB89	DQB	89	919	330	919	12248.3	12246.7	0.0579161	0.27135	0.600767	0.985814	2.15364e-05	0.00371266	0.986057	0.835321
DQB900	DQB90	DQB	90	924	331	924	12248.3	12250.1	0.609398	0.459112	0.440382	0.857027	0.857803	0.73317	0.657487	0.606116
DQB90I	DQB90	DQB	90	923	331	923	12248.3	12246.8	0.0619511	0.251496	0.567192	0.995267	2.28477e-05	0.00402473	0.955295	0.800601
DQB90T	DQB90	DQB	90	922	331	922	12248.3	12246.7	0.0579161	0.27135	0.600767	0.985814	2.15364e-05	0.00371266	0.986057	0.835321
DQB1160	DQB116	DQB	116	926	332	926	12248.3	12249.9	0.530649	0.822719	0.275746	0.673347	0.563704	0.364933	0.866915	0.99006
DQB116I	DQB116	DQB	116	927	332	927	12248.3	12246.6	0.0535953	0.112733	0.00349222	0.794132	0.0573938	0.088072	0.164601	0.424442
DQB116V	DQB116	DQB	116	925	332	925	12248.3	12246.3	0.0455977	0.226012	0.0478836	0.993109	0.050205	0.047676	0.258759	0.486167
DQB1250	DQB125	DQB	125	929	333	929	12248.3	12249.9	0.530649	0.822719	0.275746	0.673347	0.563704	0.364933	0.866915	0.99006
DQB125A	DQB125	DQB	125	928	333	928	12248.3	12246.6	0.0553095	0.304683	0.58952	0.990206	1.88424e-05	0.00340229	0.981946	0.829187
DQB125G	DQB125	DQB	125	931	333	931	12248.3	12250.2	0.768701	0.00426412	0.0006315	0.993285	0.000956306	0.131163	0.17195	0.279114
DQB125S	DQB125	DQB	125	930	333	930	12248.3	12246.6	0.0535953	0.112733	0.00349222	0.794132	0.0573938	0.088072	0.164601	0.424442
DQB1260	DQB126	DQB	126	933	334	933	12248.3	12249.9	0.530649	0.822719	0.275746	0.673347	0.563704	0.364933	0.866915	0.99006
DQB126H	DQB126	DQB	126	934	334	934	12248.3	12246.4	0.0486458	0.711077	0.117647	0.224165	0.750286	0.773189	0.524449	0.494666
DQB126Q	DQB126	DQB	126	932	334	932	12248.3	12248.6	0.1871	0.941737	0.648108	0.389775	0.509794	0.340332	0.930481	0.802758
DQB1300	DQB130	DQB	130	936	335	936	12248.3	12249.9	0.530649	0.822719	0.275746	0.673347	0.563704	0.364933	0.866915	0.99006
DQB130Q	DQB130	DQB	130	937	335	937	12248.3	12250.3	0.954224	0.969501	0.416827	0.991435	0.753088	0.539501	0.935427	0.942902
DQB130R	DQB130	DQB	130	935	335	935	12248.3	12250	0.593685	0.84106	0.144003	0.729087	0.492531	0.243296	0.846046	0.965739
DQB1350	DQB135	DQB	135	940	336	940	12248.3	12249.9	0.530649	0.822719	0.275746	0.673347	0.563704	0.364933	0.866915	0.99006
DQB135D	DQB135	DQB	135	938	336	938	12248.3	12250.3	0.937804	0.146348	0.544249	0.938151	0.0218111	0.152761	0.126698	0.200584
DQB135G	DQB135	DQB	135	939	336	939	12248.3	12250.2	0.752792	0.0536205	0.134836	0.686304	0.000825031	0.0123399	0.0284141	0.0500795
DQB1360	DQB136	DQB	136	943	337	943	12248.3	12249.9	0.530649	0.822719	0.275746	0.673347	0.563704	0.364933	0.866915	0.99006
DQB136E	DQB136	DQB	136	942	337	942	12248.3	12248.6	0.194162	0.564105	0.179324	0.499548	0.0768579	0.0917389	0.545159	0.747861
DQB136Q	DQB136	DQB	136	941	337	941	12248.3	12249.9	0.515665	0.8306	0.285927	0.664312	0.58438	0.38032	0.875526	0.994734
DQB1400	DQB140	DQB	140	946	338	946	12248.3	12249.9	0.530649	0.822719	0.275746	0.673347	0.563704	0.364933	0.866915	0.99006
DQB140A	DQB140	DQB	140	944	338	944	12248.3	12231.1	1.17157e-05	0.000997577	3.10775e-06	0.629946	0.0204655	0.0290943	0.159088	0.247246
DQB140T	DQB140	DQB	140	945	338	945	12248.3	12226.2	8.93802e-07	0.00144751	7.41574e-06	0.848632	0.0241912	0.0518054	0.11609	0.228941
DQB1670	DQB167	DQB	167	949	339	949	12248.3	12250	0.593685	0.84106	0.144003	0.729087	0.492531	0.243296	0.846046	0.965739
DQB167H	DQB167	DQB	167	948	339	948	12248.3	12201.8	3.25716e-12	1.3122e-09	0.000481877	0.799198	0.0519127	0.0231894	0.0540121	0.0972651
DQB167R	DQB167	DQB	167	947	339	947	12248.3	12213.9	1.58501e-09	3.24824e-09	0.000113302	0.954359	0.0446117	0.00925622	0.143773	0.149184
DQB1820	DQB182	DQB	182	952	340	952	12248.3	12250	0.593685	0.84106	0.144003	0.729087	0.492531	0.243296	0.846046	0.965739
DQB182N	DQB182	DQB	182	951	340	951	12248.3	12226.2	8.93802e-07	0.00144751	7.41574e-06	0.848632	0.0241912	0.0518054	0.11609	0.228941
DQB182S	DQB182	DQB	182	950	340	950	12248.3	12232.2	2.02452e-05	0.000285206	1.18052e-06	0.603816	0.0188069	0.0193209	0.157214	0.21039
DQB1850	DQB185	DQB	185	955	341	955	12248.3	12250	0.593685	0.84106	0.144003	0.729087	0.492531	0.243296	0.846046	0.965739
DQB185I	DQB185	DQB	185	954	341	954	12248.3	12247.3	0.0810539	4.88807e-23	0.0151214	0.303547	0.537746	0.980256	0.575327	0.794824
DQB185T	DQB185	DQB	185	953	341	953	12248.3	12247.5	0.0910307	4.38162e-19	0.00386488	0.267819	0.362558	0.472763	0.782187	0.81151
DQB1970	DQB197	DQB	197	957	342	957	12248.3	12209.9	2.0756e-10	9.09148e-10	5.46418e-05	0.959273	0.0288386	0.00590423	0.312277	0.25004
DQB197N	DQB197	DQB	197	958	342	958	12248.3	12241.9	0.00377695	0.0934234	0.0301787	0.0414565	0.0362477	0.0637477	0.0147392	0.0529484
DQB197S	DQB197	DQB	197	956	342	956	12248.3	12215.6	3.82629e-09	1.088e-08	0.000270412	0.691903	0.0719336	0.0161943	0.118502	0.111431
DQB2030	DQB203	DQB	203	960	343	960	12248.3	12225.5	6.33089e-07	5.18246e-06	0.000170793	0.447951	0.0390954	0.0157194	0.0869268	0.0880996
DQB203I	DQB203	DQB	203	959	343	959	12248.3	12230.6	8.93552e-06	2.57554e-09	0.000433012	0.54009	3.31314e-07	3.6076e-05	0.679699	0.818977
DQB203V	DQB203	DQB	203	961	343	961	12248.3	12250.3	0.796947	0.038199	0.982038	0.951163	3.28402e-05	0.00876315	0.235249	0.175238
DQB2200	DQB220	DQB	220	963	344	963	12248.3	12225.5	6.33089e-07	5.18246e-06	0.000170793	0.447951	0.0390954	0.0157194	0.0869268	0.0880996
DQB220H	DQB220	DQB	220	962	344	962	12248.3	12233.8	4.74099e-05	1.12065e-08	0.00129113	0.761831	1.27323e-06	9.93334e-05	0.381336	0.548651
DQB220R	DQB220	DQB	220	964	344	964	12248.3	12249.9	0.496257	0.069971	0.728569	0.709234	0.000148315	0.0220262	0.444924	0.309906
DQB2210	DQB221	DQB	221	966	345	966	12248.3	12225.5	6.33089e-07	5.18246e-06	0.000170793	0.447951	0.0390954	0.0157194	0.0869268	0.0880996
DQB221H	DQB221	DQB	221	965	345	965	12248.3	12233.8	4.74099e-05	1.12065e-08	0.00129113	0.761831	1.27323e-06	9.93334e-05	0.381336	0.548651
DQB221Q	DQB221	DQB	221	967	345	967	12248.3	12249.9	0.496257	0.069971	0.728569	0.709234	0.000148315	0.0220262	0.444924	0.309906
DQB2240	DQB224	DQB	224	969	346	969	12248.3	12225.5	6.33089e-07	5.18246e-06	0.000170793	0.447951	0.0390954	0.0157194	0.0869268	0.0880996
DQB224Q	DQB224	DQB	224	968	346	968	12248.3	12233.2	3.42003e-05	0.000423037	0.208005	0.763035	0.00410685	0.00150705	0.102339	0.201245
DQB224R	DQB224	DQB	224	970	346	970	12248.3	12249.9	0.50601	0.582436	0.000650619	0.579345	0.0644832	0.0629967	0.751865	0.846319
DPB8L	DPB8	DPB	8	972	347	972	12248.3	12247.4	0.0889004	1.86416e-37	0.0352281	0.662382	0.0620731	0.188235	0.864307	0.664559
DPB8V	DPB8	DPB	8	971	347	971	12248.3	12247.4	0.0889004	1.86416e-37	0.0352281	0.662382	0.0620731	0.188235	0.864307	0.664559
DPB9F	DPB9	DPB	9	974	348	974	12248.3	12247.4	0.0889004	1.86416e-37	0.0352281	0.662382	0.0620731	0.188235	0.864307	0.664559
DPB9H	DPB9	DPB	9	975	348	975	12248.3	12241.1	0.00244029	1.86311e-19	0.00198353	0.00394086	0.00488134	0.00701125	0.00567738	0.00565306
DPB9Y	DPB9	DPB	9	973	348	973	12248.3	12249.6	0.383459	2.65541e-18	0.538683	0.091608	0.551373	0.361188	0.0740205	0.109549
DPB11G	DPB11	DPB	11	976	349	976	12248.3	12248.3	1	2.44309e-51	1	1	1	1	1	1
DPB11L	DPB11	DPB	11	977	349	977	12248.3	12248.3	1	2.44309e-51	1	1	1	1	1	1
DPB33E	DPB33	DPB	33	978	350	978	12248.3	12250.3	0.899409	0.000787988	0.839896	0.840274	0.611106	0.683279	0.441986	0.467632
DPB33Q	DPB33	DPB	33	979	350	979	12248.3	12250.3	0.899409	0.000787988	0.839896	0.840274	0.611106	0.683279	0.441986	0.467632
DPB35F	DPB35	DPB	35	981	351	981	12248.3	12250.3	0.958055	0.497692	0.592774	0.437848	0.350177	0.571715	0.210488	0.277688
DPB35L	DPB35	DPB	35	982	351	982	12248.3	12250.1	0.629786	0.0382193	0.827572	0.990536	0.303489	0.36729	0.97374	0.91205
DPB35Y	DPB35	DPB	35	980	351	980	12248.3	12250.3	0.860907	0.751912	0.631572	0.399747	0.604577	0.858815	0.17359	0.254503
DPB36A	DPB36	DPB	36	983	352	983	12248.3	12249.5	0.373974	1.51831e-12	0.214345	0.371814	0.324629	0.525555	0.18089	0.303924
DPB36V	DPB36	DPB	36	984	352	984	12248.3	12249.5	0.373974	1.51831e-12	0.214345	0.371814	0.324629	0.525555	0.18089	0.303924
DPB55A	DPB55	DPB	55	985	353	985	12248.3	12249.6	0.384126	1.22214e-12	0.212536	0.379262	0.319123	0.524809	0.183348	0.303929
DPB55D	DPB55	DPB	55	986	353	986	12248.3	12250.1	0.661108	1.28305e-14	0.337387	0.537206	0.682765	0.931558	0.262341	0.404156
DPB55E	DPB55	DPB	55	987	353	987	12248.3	12248.9	0.237991	0.133913	0.400147	0.455396	0.112107	0.145559	0.519553	0.564911
DPB56A	DPB56	DPB	56	988	354	988	12248.3	12250.1	0.661108	1.28305e-14	0.337387	0.537206	0.682765	0.931558	0.262341	0.404156
DPB56E	DPB56	DPB	56	989	354	989	12248.3	12250.1	0.661108	1.28305e-14	0.337387	0.537206	0.682765	0.931558	0.262341	0.404156
DPB57A	DPB57	DPB	57	992	355	992	12248.3	12250.1	0.615597	0.387385	0.777122	0.630501	0.714004	0.659909	0.674925	0.656689
DPB57D	DPB57	DPB	57	991	355	991	12248.3	12250.2	0.741207	6.05086e-37	0.876064	0.98781	0.940485	0.838767	0.673345	0.679961
DPB57E	DPB57	DPB	57	990	355	990	12248.3	12250.2	0.745892	6.55759e-37	0.873324	0.992819	0.936831	0.834385	0.677484	0.684425
DPB65I	DPB65	DPB	65	993	356	993	12248.3	12246.3	0.0441884	9.40593e-30	0.0172207	0.0206429	0.0313347	0.0283769	0.0264419	0.0270433
DPB65L	DPB65	DPB	65	994	356	994	12248.3	12246.3	0.0441884	9.40593e-30	0.0172207	0.0206429	0.0313347	0.0283769	0.0264419	0.0270433
DPB69E	DPB69	DPB	69	996	357	996	12248.3	12242.8	0.00623041	2.57274e-09	0.00518227	0.00786879	0.00576745	0.0124457	0.00495949	0.00804557
DPB69K	DPB69	DPB	69	995	357	995	12248.3	12243.8	0.0105386	7.334e-13	0.00539563	0.0140092	0.00366439	0.00917107	0.0198986	0.028141
DPB69R	DPB69	DPB	69	997	357	997	12248.3	12250.3	0.899409	0.000787988	0.839896	0.840274	0.611106	0.683279	0.441986	0.467632
DPB76I	DPB76	DPB	76	1000	358	1000	12248.3	12250	0.57497	0.000407371	0.515497	0.246856	0.429394	0.280345	0.295029	0.299135
DPB76M	DPB76	DPB	76	999	358	999	12248.3	12248.2	0.144464	5.07598e-12	0.210811	0.0306978	0.144237	0.0872949	0.0453811	0.0670994
DPB76V	DPB76	DPB	76	998	358	998	12248.3	12247.3	0.0804042	7.48549e-09	0.112111	0.00576504	0.0614403	0.0232815	0.0111921	0.018129
DPB84D	DPB84	DPB	84	1001	359	1001	12248.3	12249.2	0.284479	4.81344e-32	0.2793	0.901708	0.261703	0.539478	0.764149	0.989218
DPB84G	DPB84	DPB	84	1002	359	1002	12248.3	12244.5	0.0154248	2.46089e-35	0.0164758	0.217438	0.0128565	0.0451617	0.305866	0.182411
DPB84V	DPB84	DPB	84	1003	359	1003	12248.3	12231.6	1.47988e-05	0.000615188	2.4873e-05	3.20104e-05	1.18332e-05	1.07952e-05	4.42095e-05	4.25743e-05
DPB85E	DPB85	DPB	85	1004	360	1004	12248.3	12249.2	0.284479	4.81344e-32	0.2793	0.901708	0.261703	0.539478	0.764149	0.989218
DPB85G	DPB85	DPB	85	1005	360	1005	12248.3	12249.2	0.284479	4.81344e-32	0.2793	0.901708	0.261703	0.539478	0.764149	0.989218
DPB86A	DPB86	DPB	86	1006	361	1006	12248.3	12249.2	0.284479	4.81344e-32	0.2793	0.901708	0.261703	0.539478	0.764149	0.989218
DPB86P	DPB86	DPB	86	1007	361	1007	12248.3	12249.2	0.284479	4.81344e-32	0.2793	0.901708	0.261703	0.539478	0.764149	0.989218
DPB87M	DPB87	DPB	87	1009	362	1009	12248.3	12249.2	0.284479	4.81344e-32	0.2793	0.901708	0.261703	0.539478	0.764149	0.989218
DPB87V	DPB87	DPB	87	1008	362	1008	12248.3	12249.2	0.284479	4.81344e-32	0.2793	0.901708	0.261703	0.539478	0.764149	0.989218
DPB960	DPB96	DPB	96	1011	363	1011	12248.3	12245.6	0.0303881	5.64226e-07	0.00211385	0.0870161	0.0051524	0.0183026	0.137165	0.143442
DPB96K	DPB96	DPB	96	1010	363	1010	12248.3	12249	0.256728	9.06523e-10	0.209943	0.879394	0.229292	0.383113	0.892323	0.917028
DPB96R	DPB96	DPB	96	1012	363	1012	12248.3	12247.6	0.100378	0.574297	0.00607711	0.035046	0.0155468	0.0282568	0.0332026	0.0669473
DPB1700	DPB170	DPB	170	1014	364	1014	12248.3	12245.6	0.0303881	5.64226e-07	0.00211385	0.0870161	0.0051524	0.0183026	0.137165	0.143442
DPB170I	DPB170	DPB	170	1013	364	1013	12248.3	12249.1	0.260223	7.55224e-10	0.215017	0.881742	0.232714	0.385749	0.889598	0.919846
DPB170T	DPB170	DPB	170	1015	364	1015	12248.3	12247.6	0.0991244	0.534777	0.00586113	0.0348055	0.0152768	0.0280517	0.0328657	0.066417
DPB1780	DPB178	DPB	178	1017	365	1017	12248.3	12245.7	0.0313531	6.34539e-07	0.00222236	0.0900843	0.00541007	0.0191476	0.141757	0.148229
DPB178L	DPB178	DPB	178	1016	365	1016	12248.3	12239.7	0.00109044	1.5571e-16	0.000380449	0.0294196	0.00016696	0.000964055	0.0704323	0.0512355
DPB178M	DPB178	DPB	178	1018	365	1018	12248.3	12249.5	0.378911	0.000219278	0.926782	0.83863	0.573651	0.521644	0.93214	0.770542
DPB1940	DPB194	DPB	194	1020	366	1020	12248.3	12245.7	0.0313269	2.84473e-06	0.00196301	0.0862327	0.00476432	0.0173807	0.134737	0.14007
DPB194Q	DPB194	DPB	194	1019	366	1019	12248.3	12250.3	0.982892	1.30889e-05	0.584985	0.204714	0.809193	0.711482	0.138972	0.23079
DPB194R	DPB194	DPB	194	1021	366	1021	12248.3	12244.9	0.0196255	5.71159e-13	0.00209119	0.0107419	0.00326569	0.00520402	0.0145266	0.0236585
DPB2050	DPB205	DPB	205	1023	367	1023	12248.3	12245.7	0.0313269	2.84473e-06	0.00196301	0.0862327	0.00476432	0.0173807	0.134737	0.14007
DPB205M	DPB205	DPB	205	1024	367	1024	12248.3	12249.6	0.382648	0.403916	0.470007	0.403017	0.393147	0.367394	0.432758	0.382414
DPB205V	DPB205	DPB	205	1022	367	1022	12248.3	12247	0.0689379	7.88736e-06	0.00433237	0.166272	0.0119513	0.0416195	0.236555	0.261383
DPB2150	DPB215	DPB	215	1026	368	1026	12248.3	12245.7	0.0313269	2.84473e-06	0.00196301	0.0862327	0.00476432	0.0173807	0.134737	0.14007
DPB215I	DPB215	DPB	215	1025	368	1025	12248.3	12248.7	0.209633	6.6377e-05	0.0260624	0.407532	0.0550024	0.142292	0.532775	0.547788
DPB215T	DPB215	DPB	215	1027	368	1027	12248.3	12231.6	1.47988e-05	0.000615188	2.4873e-05	3.20104e-05	1.18332e-05	1.07952e-05	4.42095e-05	4.25743e-05
