# Supplementary material for: Amino acid residues in five separate HLA genes can explain most of the known associations between the MHC and primary biliary cholangitis
Source: PLoS Genet. 2018 Dec 3;14(12):e1007833. doi: 10.1371/journal.pgen.1007833 (PMC6292650; doi:10.1371/journal.pgen.1007833)
Supplement: S15 Spreadsheet — (XLSX) [file pgen.1007833.s043.xlsx]

## Sheet: SupFig8and11spreadsheet
Alleleno	Allelename	nullAIC	altAIC	PvalGuessFM2and5	PvalGuessFM5and5	Pvalsnppicker2and5	Pvalsnppicker2and7	PvalFinemap4	PvalFinemap5	PvalFinemap6	PvalFinemap7
1	HLAA_X01.01	12248.3	12245.6	0.0290209	1.45501e-06	0.590087	0.000903049	0.0741233	0.0193917	0.0105729	0.0227306
2	HLAA_X01.02	12248.3	12245.8	0.03262	0.00441538	0.0809435	0.0169786	0.0489638	0.0262064	0.0257257	0.0321456
3	HLAA_X01.25	12248.3	12249.1	0.264132	0.207253	0.269393	0.305772	0.246081	0.289598	0.304692	0.272433
4	HLAA_X02.01	12248.3	12249.2	0.280595	0.042738	0.55231	0.0618875	0.0928342	0.091589	0.0817932	0.0196085
5	HLAA_X02.02	12248.3	12249.2	0.283015	0.295961	0.34959	0.312288	0.357165	0.338498	0.402803	0.407573
6	HLAA_X02.05	12248.3	12250	0.576866	0.788102	0.790828	0.85974	0.89896	0.959812	0.829809	0.871178
7	HLAA_X02.06	12248.3	12249.8	0.479188	0.291315	0.534896	0.426305	0.472744	0.398965	0.395569	0.451998
8	HLAA_X02.17	12248.3	12249.9	0.502618	0.419287	0.567623	0.343166	0.470322	0.544973	0.407474	0.369666
9	HLAA_X02.20	12248.3	12250.1	0.641514	0.514209	0.776663	0.456771	0.701486	0.648099	0.473754	0.33331
10	HLAA_X02.22	12248.3	12249.6	0.405398	0.280018	0.385705	0.316747	0.320469	0.275979	0.28462	0.242595
11	HLAA_X02.35	12248.3	12250.2	0.732932	0.934637	0.781131	0.784542	0.597768	0.701999	0.909114	0.849622
12	HLAA_X03.01	12248.3	12250.3	0.855951	0.596334	0.156414	0.812668	0.092344	0.682665	0.332265	0.25774
13	HLAA_X03.02	12248.3	12250.3	0.834862	0.736785	0.936101	0.738065	0.909589	0.88134	0.812302	0.904805
14	HLAA_X03.17	12248.3	12250.2	0.759124	0.757694	0.851888	0.679306	0.858513	0.700814	0.787882	0.792849
15	HLAA_X11.01	12248.3	12249.5	0.363391	0.305232	0.650801	0.653385	0.448689	0.411818	0.555637	0.874214
16	HLAA_X11.02	12248.3	12250.1	0.620492	0.668247	0.88211	0.697031	0.855465	0.826337	0.719916	0.816712
17	HLAA_X11.25	12248.3	12250.2	0.775481	0.920787	0.89098	0.957647	0.935972	0.98274	0.855489	0.933772
18	HLAA_X23.01	12248.3	12250.1	0.632175	0.470048	0.450465	0.72943	0.0810318	0.17014	0.874017	0.63042
19	HLAA_X24.02	12248.3	12249.7	0.440957	0.194912	0.982205	0.428363	0.844315	0.907129	0.488559	0.588489
20	HLAA_X24.03	12248.3	12247.2	0.0786584	0.0127228	0.179098	0.0549798	0.222171	0.300682	0.0609991	0.0886717
21	HLAA_X24.32	12248.3	12250	0.580993	0.384739	0.730028	0.751195	0.484861	0.48938	0.61533	0.690751
22	HLAA_X25.01	12248.3	12250.1	0.676355	0.548566	0.937489	0.758165	0.732324	0.566853	0.953925	0.55223
23	HLAA_X26.01	12248.3	12248.7	0.19993	0.20062	0.35956	0.22177	0.281423	0.297645	0.346867	0.345423
24	HLAA_X26.08	12248.3	12250.2	0.683607	0.631575	0.612116	0.701987	0.498568	0.509296	0.600666	0.615144
25	HLAA_X29.01	12248.3	12244.1	0.0123096	0.0704262	0.012364	0.00686564	0.0145963	0.0069303	0.00778945	0.0103927
26	HLAA_X29.02	12248.3	12246.1	0.0401478	0.472597	0.0673465	0.0720892	0.0272067	0.00751962	0.0187418	0.021252
27	HLAA_X29.10	12248.3	12250.1	0.669312	0.738655	0.636791	0.67399	0.583678	0.624356	0.638167	0.665721
28	HLAA_X30.01	12248.3	12249.7	0.436878	0.519194	0.437107	0.470613	0.29858	0.19259	0.235407	0.250785
29	HLAA_X30.02	12248.3	12249.5	0.352963	0.922172	0.152345	0.603187	0.0242877	0.0516345	0.337031	0.677901
30	HLAA_X30.04	12248.3	12249.8	0.453467	0.567717	0.434683	0.438091	0.462684	0.519046	0.492033	0.464153
31	HLAA_X31.01	12248.3	12247.3	0.0828359	0.00299044	0.104917	0.135825	0.190853	0.230523	0.0609278	0.0875104
32	HLAA_X31.08	12248.3	12250.1	0.609054	0.648453	0.766051	0.593587	0.57379	0.666138	0.6905	0.677775
33	HLAA_X32.01	12248.3	12250.2	0.766394	0.896115	0.911168	0.965417	0.534571	0.649281	0.86256	0.716917
34	HLAA_X33.01	12248.3	12246.6	0.0534226	0.0244496	0.0802985	0.0364393	0.0685461	0.0417735	0.0287485	0.0542211
35	HLAA_X33.03	12248.3	12249.8	0.45065	0.700085	0.475419	0.461273	0.489644	0.436944	0.51317	0.681161
36	HLAA_X33.05	12248.3	12242.3	0.00458005	0.00519733	0.00660056	0.00278723	0.00595775	0.00449968	0.00226231	0.00467457
37	HLAA_X34.02	12248.3	12247.4	0.0857996	0.0694895	0.0675161	0.0635292	0.0714197	0.0696663	0.0712883	0.081076
38	HLAA_X36.01	12248.3	12250.1	0.677222	0.736557	0.770588	0.723964	0.803453	0.763402	0.752887	0.678749
39	HLAA_X66.01	12248.3	12249.7	0.41904	0.535411	0.765428	0.732158	0.488109	0.443927	0.851539	0.820665
40	HLAA_X66.02	12248.3	12247.6	0.101339	0.147761	0.157054	0.138178	0.113335	0.0832775	0.181469	0.18471
41	HLAA_X68.01	12248.3	12247.9	0.120547	0.0670394	0.168742	0.0724537	0.168919	0.263053	0.0758528	0.099344
42	HLAA_X68.02	12248.3	12249.4	0.327926	0.518367	0.234698	0.123624	0.304944	0.372024	0.130219	0.107522
43	HLAA_X68.24	12248.3	12249.5	0.358202	0.363832	0.479963	0.441805	0.43061	0.369388	0.524629	0.495326
44	HLAA_X68.35	12248.3	12249	0.253962	0.128984	0.192154	0.160515	0.175136	0.192419	0.15175	0.19063
45	HLAA_X69.01	12248.3	12250.3	0.838126	0.882218	0.922047	0.809635	0.867758	0.921714	0.876816	0.962483
46	HLAA_X74.01	12248.3	12249.9	0.498554	0.617203	0.524502	0.590234	0.554173	0.531422	0.565532	0.580041
47	HLAA_X74.03	12248.3	12250.3	0.92651	0.884335	0.785301	0.886063	0.790462	0.851534	0.889645	0.888212
48	HLAA_X80.01	12248.3	12249.6	0.380232	0.40874	0.48634	0.470775	0.537952	0.502461	0.514706	0.53207
49	HLAC_X01.02	12248.3	12248.5	0.172506	0.305431	0.510582	0.430105	0.214829	0.00366579	0.723518	0.317036
50	HLAC_X02.02	12248.3	12238.9	0.000742667	0.0190086	0.0395162	0.0119672	0.00296636	0.035678	0.130119	0.133227
51	HLAC_X02.10	12248.3	12247.5	0.0917274	0.0849224	0.0841325	0.077913	0.0756614	0.0706726	0.0657469	0.0685029
52	HLAC_X03.02	12248.3	12250.2	0.78329	0.952175	0.950159	0.888758	0.897854	0.804163	0.904198	0.567184
53	HLAC_X03.03	12248.3	12248.4	0.169484	0.998381	0.000665731	0.0595608	5.27661e-05	0.000170935	0.021867	0.0377518
54	HLAC_X03.04	12248.3	12249.6	0.405394	1.45878e-06	0.308921	0.347122	0.884591	0.322679	0.042699	0.015146
55	HLAC_X03.05	12248.3	12249.8	0.482474	0.734038	0.572178	0.643747	0.597917	0.562693	0.716815	0.700007
56	HLAC_X03.06	12248.3	12249.1	0.266898	0.44529	0.299671	0.36486	0.331981	0.305821	0.402064	0.3855
57	HLAC_X03.10	12248.3	12245.7	0.0323585	0.058765	0.0455606	0.0383104	0.0574391	0.0517017	0.0433732	0.0374877
58	HLAC_X04.01	12248.3	12242	0.003981	0.00437468	0.0163423	0.0288455	1.56014e-05	0.002097	0.103004	0.722197
59	HLAC_X04.03	12248.3	12248.2	0.149659	0.241447	0.158228	0.171434	0.201967	0.197885	0.203077	0.211617
60	HLAC_X04.09	12248.3	12247	0.0671134	0.046462	0.040986	0.0977832	0.000643111	0.00221628	0.174821	0.0801961
61	HLAC_X05.01	12248.3	12248.7	0.205466	0.524607	0.0601967	0.480709	0.00318937	0.0912121	0.55171	0.610859
62	HLAC_X06.02	12248.3	12250.3	0.99308	0.0119895	0.116211	0.0715153	0.651115	0.23101	0.0476462	0.12171
63	HLAC_X07.01	12248.3	12249.9	0.524	7.10894e-05	0.000284822	0.191689	0.079842	0.850855	0.666906	0.483095
64	HLAC_X07.02	12248.3	12250.1	0.623811	0.575425	0.00250175	0.963038	1.44297e-06	0.395575	0.0488875	0.188631
65	HLAC_X07.04	12248.3	12249.8	0.485333	0.288242	0.396001	0.943121	0.119993	0.0514964	0.665882	0.793702
66	HLAC_X08.01	12248.3	12250.2	0.752829	0.467806	0.712775	0.585213	0.696074	0.718007	0.57677	0.583614
67	HLAC_X08.02	12248.3	12248.8	0.21886	0.0200012	0.170844	0.13775	0.74078	0.758695	0.051475	0.293181
68	HLAC_X08.03	12248.3	12248.7	0.200918	0.196027	0.246572	0.17395	0.245234	0.247512	0.196357	0.20413
69	HLAC_X12.02	12248.3	12245.4	0.0264078	0.178157	0.125647	0.109623	0.153951	0.258712	0.0616441	0.250973
70	HLAC_X12.03	12248.3	12249.9	0.510761	0.816711	0.696022	0.486386	0.522657	0.209605	0.469297	0.94979
71	HLAC_X12.05	12248.3	12249.8	0.482067	0.498875	0.372333	0.433422	0.694095	0.871568	0.297299	0.535241
72	HLAC_X12.13	12248.3	12246.6	0.0548863	0.0651004	0.00907529	0.0222335	0.0277916	0.0734042	0.00397678	0.0651863
73	HLAC_X14.02	12248.3	12249.9	0.493606	0.601402	0.918347	0.714098	0.272277	0.42282	0.776617	0.664338
74	HLAC_X14.03	12248.3	12250.3	0.857431	0.775818	0.89503	0.853066	0.931853	0.955014	0.809323	0.872162
75	HLAC_X14.04	12248.3	12250	0.580967	0.659049	0.918814	0.763057	0.468697	0.590833	0.868249	0.785455
76	HLAC_X15.02	12248.3	12235.3	0.000104689	0.100632	0.00156408	9.96548e-05	0.0137322	0.0414051	0.000439263	0.0211386
77	HLAC_X15.04	12248.3	12248.9	0.233285	0.168916	0.3707	0.21495	0.613881	0.802572	0.352318	0.826304
78	HLAC_X15.05	12248.3	12242.2	0.00432556	0.138257	0.00389398	0.0017992	0.00612424	0.00100991	0.00177499	0.00139374
79	HLAC_X15.11	12248.3	12249	0.246396	0.131339	0.1451	0.135011	0.149779	0.0739104	0.104264	0.0944626
80	HLAC_X16.01	12248.3	12243.2	0.00747773	0.222149	0.00736059	0.0047261	0.00252833	0.000105593	7.8324e-05	0.000105503
81	HLAC_X16.02	12248.3	12250	0.590445	0.772839	0.861668	0.581111	0.865554	0.995219	0.733633	0.909482
82	HLAC_X16.04	12248.3	12250	0.559658	0.448723	0.616393	0.674147	0.489889	0.438112	0.630916	0.590879
83	HLAC_X17.01	12248.3	12250.3	0.984694	0.432959	0.233445	0.269177	0.870661	0.999165	0.103252	0.0844883
84	HLAC_X17.03	12248.3	12250.3	0.942734	0.676332	0.297356	0.327156	0.914012	0.956112	0.154676	0.14035
85	HLAC_X18.01	12248.3	12249.6	0.396676	0.376888	0.351149	0.356892	0.345595	0.344036	0.332647	0.296361
86	HLAB_X07.02	12248.3	12250.2	0.682883	0.0885582	0.000245437	0.49638	1.50907e-07	0.399014	0.0105891	0.0565746
87	HLAB_X07.04	12248.3	12250.3	0.842167	0.7331	0.530555	0.863145	0.436776	0.758432	0.683104	0.740838
88	HLAB_X07.05	12248.3	12243.7	0.0100943	0.241268	0.0102349	0.00349093	0.0168616	0.0029085	0.0047619	0.00328045
89	HLAB_X07.10	12248.3	12248.6	0.194458	0.00749138	1.47733e-05	0.106566	9.91791e-09	0.0503277	0.000930465	0.00631543
90	HLAB_X07.17	12248.3	12250.1	0.629128	0.341776	0.789042	0.61401	0.934132	0.569966	0.727985	0.660092
91	HLAB_X08.01	12248.3	12246.8	0.0607983	0.000217126	1.59757e-05	0.37507	0.00469606	0.248892	0.650333	0.194236
92	HLAB_X13.02	12248.3	12249.7	0.435812	0.277827	0.543247	0.440712	0.767248	0.89302	0.960193	0.951193
93	HLAB_X14.01	12248.3	12249	0.24194	0.17761	0.275212	0.128061	0.571428	0.829783	0.0643487	0.14721
94	HLAB_X14.02	12248.3	12249.9	0.522109	0.0638911	0.379145	0.495195	0.924496	0.532163	0.294429	0.812973
95	HLAB_X15.01	12248.3	12249	0.242167	0.0150047	0.134128	0.679161	0.0575021	0.00285359	0.3938	0.691227
96	HLAB_X15.02	12248.3	12248.7	0.205357	0.302754	0.254389	0.247568	0.277344	0.319078	0.309746	0.269678
97	HLAB_X15.03	12248.3	12244.7	0.0182508	0.0168968	0.0180256	0.0171592	0.014506	0.012418	0.0121571	0.0116704
98	HLAB_X15.04	12248.3	12248.2	0.145224	0.0751855	0.611338	0.171172	0.92888	0.710608	0.377776	0.315972
99	HLAB_X15.07	12248.3	12250.1	0.616092	0.165262	0.483117	0.820843	0.411036	0.20883	0.721611	0.827013
100	HLAB_X15.08	12248.3	12249.4	0.330152	0.472049	0.458039	0.452202	0.329814	0.368975	0.528744	0.405836
101	HLAB_X15.09	12248.3	12245.3	0.0254337	0.0145183	0.0122095	0.0295721	0.00478712	0.00243544	0.0136079	0.0185168
102	HLAB_X15.10	12248.3	12250.1	0.645615	0.566207	0.804027	0.721072	0.859679	0.951775	0.814093	0.814837
103	HLAB_X15.16	12248.3	12247.9	0.118658	0.129558	0.0811325	0.074832	0.112053	0.150576	0.0625494	0.0689286
104	HLAB_X15.17	12248.3	12249.8	0.449734	0.615827	0.679373	0.473263	0.738043	0.431679	0.591746	0.532987
105	HLAB_X15.18	12248.3	12244.7	0.0172522	0.0161286	0.00582875	0.0198568	0.00211752	0.000846815	0.00804631	0.0109389
106	HLAB_X18.01	12248.3	12247.2	0.0760211	0.293334	0.000474078	0.0593619	0.00011673	0.00190553	0.00137575	0.176939
107	HLAB_X18.02	12248.3	12250.3	0.920166	0.807224	0.568855	0.691591	0.714407	0.759789	0.563107	0.645488
108	HLAB_X18.03	12248.3	12245	0.0211492	0.0235119	0.236962	0.137219	0.137091	0.0857653	0.511161	0.14913
109	HLAB_X18.11	12248.3	12249.3	0.306461	0.139421	0.0810019	0.182149	0.150276	0.252693	0.058039	0.257603
110	HLAB_X18.18	12248.3	12250.3	0.792589	0.778465	0.98459	0.872363	0.78507	0.720564	0.978769	0.879845
111	HLAB_X27.02	12248.3	12245.7	0.0316964	0.124402	0.247662	0.0861893	0.164414	0.809591	0.330611	0.429495
112	HLAB_X27.03	12248.3	12248.9	0.232669	0.25022	0.357763	0.328114	0.372821	0.329199	0.380735	0.305893
113	HLAB_X27.05	12248.3	12234.1	5.49132e-05	0.00836432	0.315055	0.00151064	0.229579	0.116771	0.375482	0.87254
114	HLAB_X27.07	12248.3	12250.2	0.761401	0.276946	0.936126	0.96072	0.785109	0.721585	0.841067	0.834064
115	HLAB_X27.09	12248.3	12241.9	0.00373405	0.00766577	0.0198979	0.00541903	0.0465396	0.134255	0.017016	0.0262046
116	HLAB_X35.01	12248.3	12249.4	0.329019	0.525603	0.512163	0.805464	0.168781	0.817638	0.973434	0.00935288
117	HLAB_X35.02	12248.3	12249.6	0.393386	0.218897	0.524775	0.903562	0.99959	0.879924	0.855505	0.460872
118	HLAB_X35.03	12248.3	12243.3	0.00783252	0.00567416	0.0522752	0.0145574	0.00249619	0.0109082	0.0171414	0.20817
119	HLAB_X35.08	12248.3	12249.3	0.304404	0.438823	0.560308	0.348773	0.196383	0.281677	0.442575	0.881435
120	HLAB_X35.09	12248.3	12250.2	0.754801	0.90536	0.97337	0.995652	0.428105	0.810839	0.835783	0.160709
121	HLAB_X35.17	12248.3	12247.1	0.0747525	0.0957089	0.0523182	0.067087	0.101554	0.0477002	0.0431988	0.00552959
122	HLAB_X35.41	12248.3	12249.7	0.430883	0.434551	0.614127	0.770163	0.293177	0.66947	0.835497	0.259464
123	HLAB_X35.55	12248.3	12250	0.58731	0.597568	0.775237	0.647937	0.541668	0.60939	0.717458	0.936088
124	HLAB_X37.01	12248.3	12250.3	0.856905	0.273748	0.0900955	0.483876	0.522457	0.877274	0.0806448	0.644029
125	HLAB_X38.01	12248.3	12248.8	0.211156	0.105331	0.0263256	0.123581	0.0101314	0.0032683	0.0469329	0.0595285
126	HLAB_X39.01	12248.3	12249.8	0.454201	0.213823	0.108185	0.283558	0.00953325	0.00251721	0.093584	0.132983
127	HLAB_X39.06	12248.3	12236.2	0.000174281	4.25584e-05	0.00301872	0.000587163	0.0227332	0.0693925	0.00532836	0.00252269
128	HLAB_X39.10	12248.3	12250	0.574123	0.556264	0.733569	0.649593	0.60776	0.648369	0.811129	0.763216
129	HLAB_X39.24	12248.3	12250.3	0.827976	0.947388	0.850214	0.909853	0.637209	0.657632	0.902517	0.899543
130	HLAB_X39.29	12248.3	12249.8	0.456719	0.260558	0.288212	0.437193	0.0440988	0.023847	0.216975	0.266241
131	HLAB_X40.01	12248.3	12249	0.24955	6.2937e-08	0.0142783	0.0848602	0.0848628	0.456243	0.000667577	0.000161001
132	HLAB_X40.02	12248.3	12242.2	0.00433688	0.0100069	0.11348	0.0460274	0.041135	0.016217	0.215094	0.262144
133	HLAB_X40.06	12248.3	12250.1	0.633692	0.360029	0.835609	0.725293	0.78637	0.700672	0.874501	0.875086
134	HLAB_X40.10	12248.3	12250.2	0.772337	0.542584	0.770159	0.66522	0.849268	0.629659	0.653489	0.603041
135	HLAB_X40.27	12248.3	12249.4	0.349503	0.42722	0.540277	0.521615	0.519747	0.485517	0.645219	0.62473
136	HLAB_X40.32	12248.3	12239.6	0.00105312	6.17041e-11	0.000127513	0.000954804	0.000536588	0.00521255	8.79973e-06	3.05572e-06
137	HLAB_X41.01	12248.3	12250.3	0.95245	0.439492	0.591718	0.672986	0.736067	0.849832	0.484145	0.437694
138	HLAB_X41.02	12248.3	12250.3	0.959307	0.727737	0.291455	0.319567	0.973703	0.852639	0.131647	0.118538
139	HLAB_X42.01	12248.3	12250.1	0.648119	0.46491	0.545109	0.54759	0.720763	0.710207	0.467535	0.451165
140	HLAB_X42.02	12248.3	12250.1	0.668691	0.479155	0.582118	0.587191	0.755495	0.742551	0.509634	0.493902
141	HLAB_X44.02	12248.3	12246.7	0.056453	0.386832	0.00493132	0.511984	0.266647	0.812381	0.320556	0.535636
142	HLAB_X44.03	12248.3	12248.7	0.203806	0.993204	0.208449	0.113039	0.521931	0.095733	0.00449569	0.0144914
143	HLAB_X44.04	12248.3	12245.8	0.0339012	0.0439569	0.0299011	0.0448245	0.0199488	0.0107041	0.0321102	0.0366236
144	HLAB_X44.05	12248.3	12248.7	0.204416	0.316554	0.333863	0.218049	0.642758	0.816838	0.339953	0.313868
145	HLAB_X44.06	12248.3	12249	0.259078	0.22443	0.342628	0.233301	0.124499	0.219982	0.32387	0.241532
146	HLAB_X44.08	12248.3	12244.1	0.0125567	0.110096	0.00337803	0.0458177	0.342892	0.147577	0.0346817	0.131794
147	HLAB_X44.27	12248.3	12250.1	0.669801	0.662743	0.555458	0.8705	0.417827	0.309104	0.693644	0.766893
148	HLAB_X45.01	12248.3	12249.7	0.425068	0.97112	0.560959	0.934821	0.633627	0.856234	0.499913	0.450696
149	HLAB_X46.01	12248.3	12249.9	0.520642	0.407317	0.69171	0.567433	0.660347	0.77704	0.709623	0.56742
150	HLAB_X47.01	12248.3	12250.3	0.803834	0.966421	0.653113	0.751747	0.435643	0.327998	0.537288	0.558432
151	HLAB_X47.02	12248.3	12250.3	0.827366	0.9588	0.68063	0.779062	0.459533	0.354025	0.549183	0.572944
152	HLAB_X48.01	12248.3	12249.7	0.422799	0.277446	0.421966	0.306447	0.440451	0.442121	0.302607	0.313429
153	HLAB_X49.01	12248.3	12248.1	0.139967	0.421732	0.622411	0.319467	0.259632	0.130071	0.737762	0.86622
154	HLAB_X50.01	12248.3	12246.4	0.0489829	0.00204004	0.000212824	0.00742058	0.000551692	0.00188797	0.000886256	0.000550678
155	HLAB_X50.02	12248.3	12249.1	0.267963	0.47074	0.728169	0.524288	0.618995	0.47544	0.818418	0.878626
156	HLAB_X51.01	12248.3	12241.5	0.00296714	0.723512	0.0468849	0.00232168	0.0286024	0.153605	0.0151705	0.669559
157	HLAB_X51.05	12248.3	12250.3	0.994986	0.793046	0.697688	0.939667	0.788704	0.912512	0.862048	0.540728
158	HLAB_X51.07	12248.3	12249.9	0.530994	0.549042	0.61791	0.505332	0.337985	0.364181	0.472663	0.715795
159	HLAB_X51.08	12248.3	12248	0.129212	0.268447	0.208797	0.108633	0.226219	0.292579	0.152731	0.334146
160	HLAB_X51.09	12248.3	12250.3	0.831699	0.980573	0.671142	0.432488	0.42005	0.468828	0.455083	0.687926
161	HLAB_X52.01	12248.3	12245.6	0.0292071	0.192284	0.138212	0.120645	0.169498	0.284664	0.0683511	0.26863
162	HLAB_X53.01	12248.3	12249.6	0.404766	0.229076	0.671394	0.53422	0.315343	0.388098	0.647184	0.93748
163	HLAB_X54.01	12248.3	12249.5	0.352393	0.284414	0.564821	0.485441	0.527944	0.229374	0.581168	0.486241
164	HLAB_X55.01	12248.3	12242.1	0.00425071	0.0231674	9.06645e-05	0.000852743	3.76565e-05	0.0113739	0.00293479	0.0059082
165	HLAB_X55.02	12248.3	12249.5	0.360765	0.316804	0.525924	0.49049	0.41785	0.194631	0.576101	0.432683
166	HLAB_X55.05	12248.3	12250.1	0.629128	0.341776	0.789042	0.61401	0.934132	0.569966	0.727985	0.660092
167	HLAB_X56.01	12248.3	12249.5	0.359688	0.268098	0.554566	0.475083	0.331319	0.0784769	0.64983	0.422063
168	HLAB_X57.01	12248.3	12246.8	0.059221	0.937963	0.0625908	0.892542	0.022881	0.962644	0.547198	0.627398
169	HLAB_X57.03	12248.3	12250.2	0.728813	0.729406	0.655475	0.687936	0.616047	0.675456	0.675617	0.664329
170	HLAB_X58.01	12248.3	12250.3	0.966313	0.86013	0.773171	0.888682	0.409085	0.930342	0.841414	0.302898
171	HLAB_X70.20	12248.3	12248.5	0.176223	0.0706373	0.0127467	0.160163	0.00222783	0.135784	0.0412853	0.0706625
172	HLAB_X73.01	12248.3	12250.3	0.833188	0.810103	0.970228	0.816751	0.992564	0.918781	0.925841	0.921794
173	HLAB_X81.01	12248.3	12249.5	0.367486	0.345682	0.195288	0.263085	0.264898	0.408163	0.198036	0.243365
174	HLADRB_X01.01	12248.3	12248.3	0.151306	0.144283	9.89321e-05	0.164337	0.422304	0.43487	0.232182	0.483213
175	HLADRB_X01.02	12248.3	12247.5	0.0905129	0.065824	0.207553	0.065461	0.0362229	0.0194034	0.0534671	0.101098
176	HLADRB_X01.03	12248.3	12249.8	0.490032	0.864754	0.0216737	0.141017	0.966842	0.495831	0.0771883	0.0749987
177	HLADRB_X03.01	12248.3	12225	4.74206e-07	3.67495e-05	1.68784e-09	0.778508	7.37992e-09	1.30231e-05	0.906143	0.591863
178	HLADRB_X03.02	12248.3	12250.3	0.922147	0.945865	0.84199	0.878382	0.823298	0.876511	0.89386	0.97018
179	HLADRB_X04.01	12248.3	12247.4	0.0861571	0.000846954	0.0016905	0.679511	0.815485	0.457634	0.781735	0.940356
180	HLADRB_X04.02	12248.3	12242.3	0.00451575	8.50858e-05	0.200533	0.0610814	0.0413165	0.0608568	0.129545	0.205837
181	HLADRB_X04.03	12248.3	12247.3	0.0804996	3.67626e-10	0.523899	0.772171	0.64764	0.785031	0.649007	0.987005
182	HLADRB_X04.04	12248.3	12240.5	0.00169757	4.49443e-18	0.921802	0.22613	0.378358	0.47762	0.157606	0.209778
183	HLADRB_X04.05	12248.3	12250.2	0.744322	0.31932	0.218174	0.377623	0.37172	0.325222	0.409948	0.444866
184	HLADRB_X04.06	12248.3	12250.1	0.674045	0.2196	0.443715	0.428626	0.377803	0.433502	0.575303	0.552855
185	HLADRB_X04.07	12248.3	12249.8	0.483584	0.00132802	0.86239	0.19007	0.428523	0.232168	0.111331	0.234432
186	HLADRB_X04.08	12248.3	12239.4	0.000943022	0.249522	0.0069048	0.088654	0.0444227	0.047046	0.161023	0.102741
187	HLADRB_X04.09	12248.3	12245.1	0.0229336	0.697612	0.14665	0.922362	0.422236	0.708806	0.560695	0.323943
188	HLADRB_X04.10	12248.3	12249.1	0.272479	0.0603309	0.164418	0.143094	0.121198	0.149566	0.230935	0.228227
189	HLADRB_X04.59	12248.3	12248.9	0.226462	0.0500653	0.87118	0.550453	0.410634	0.43432	0.707036	0.882293
190	HLADRB_X07.01	12248.3	12248.6	0.184472	0.0150117	0.393322	0.822843	0.00673061	0.00285424	0.267511	0.346051
191	HLADRB_X08.01	12248.3	12248.9	0.233707	0.126513	0.192767	0.22578	0.217254	0.258935	0.719814	0.556861
192	HLADRB_X08.02	12248.3	12245.5	0.0286259	0.0395823	0.0254413	0.0304414	0.0291272	0.0623412	0.0309089	0.0413124
193	HLADRB_X08.03	12248.3	12250.3	0.870961	0.506763	0.807301	0.840068	0.98452	0.912062	0.474762	0.564272
194	HLADRB_X08.04	12248.3	12247.8	0.115889	0.228718	0.0874519	0.107874	0.0515938	0.0917805	0.10422	0.05918
195	HLADRB_X08.10	12248.3	12250.3	0.806459	0.377335	0.886479	0.891594	0.848715	0.89008	0.573934	0.615603
196	HLADRB_X09.01	12248.3	12242.4	0.00488362	0.160029	0.0416824	0.144571	0.0953495	0.0985654	0.286169	0.209966
197	HLADRB_X10.01	12248.3	12248	0.130216	0.185506	0.527279	0.147669	0.0437519	0.0310177	0.266364	0.144749
198	HLADRB_X11.01	12248.3	12208.9	1.22824e-10	2.69601e-15	0.000224358	0.0318008	0.000412384	0.000123032	0.144687	0.0662127
199	HLADRB_X11.02	12248.3	12250.2	0.782431	0.871189	0.553695	0.447508	0.600937	0.644917	0.386192	0.391377
200	HLADRB_X11.03	12248.3	12226.6	1.12228e-06	2.80188e-09	0.014424	0.158582	0.022176	0.011186	0.438079	0.291892
201	HLADRB_X11.04	12248.3	12215.1	2.92223e-09	8.04382e-13	0.000690524	0.0207698	0.0011088	0.000343143	0.0996232	0.0215537
202	HLADRB_X11.06	12248.3	12243.9	0.0113328	0.0024731	0.33295	0.592152	0.31454	0.267991	0.879292	0.720808
203	HLADRB_X11.08	12248.3	12228.2	2.54652e-06	1.9007e-08	0.00466705	0.0660345	0.00987472	0.00470416	0.144717	0.0856346
204	HLADRB_X11.12	12248.3	12248.4	0.170686	0.0337896	0.797436	0.848182	0.854642	0.828646	0.68033	0.737127
205	HLADRB_X11.15	12248.3	12244.3	0.0139672	0.00224325	0.315239	0.670847	0.35366	0.296476	0.969174	0.701717
206	HLADRB_X11.28	12248.3	12229.6	5.18214e-06	1.62608e-08	0.0103108	0.118256	0.0226278	0.0123206	0.246053	0.145834
207	HLADRB_X11.39	12248.3	12249.6	0.395418	0.203128	0.623772	0.218549	0.599427	0.705523	0.147391	0.217055
208	HLADRB_X11.43	12248.3	12245.8	0.0335188	0.0103351	0.474006	0.648418	0.358522	0.295207	0.96147	0.648768
209	HLADRB_X12.01	12248.3	12246.7	0.0575513	0.0016594	0.738616	0.622721	0.981011	0.944202	0.42719	0.363144
210	HLADRB_X12.02	12248.3	12249	0.244749	0.244556	0.148828	0.134566	0.183855	0.142411	0.141211	0.137147
211	HLADRB_X13.01	12248.3	12249.7	0.429952	0.884298	0.449749	0.458423	0.912625	0.636257	0.899972	0.775009
212	HLADRB_X13.02	12248.3	12250.3	0.99362	0.922206	0.384045	0.957138	0.708708	0.499006	0.879119	0.998198
213	HLADRB_X13.03	12248.3	12248.5	0.179737	0.0572587	0.950024	0.577874	0.0697548	0.0687071	0.348954	0.299205
214	HLADRB_X13.05	12248.3	12239.1	0.000804074	5.49619e-06	0.206682	0.716331	0.227792	0.162752	0.970428	0.835247
215	HLADRB_X13.10	12248.3	12248.4	0.162963	0.0620498	0.0525843	0.147498	0.133254	0.108531	0.110774	0.110193
216	HLADRB_X13.15	12248.3	12250.2	0.740583	0.722986	0.145855	0.0546433	0.132657	0.152201	0.0292919	0.0488432
217	HLADRB_X13.17	12248.3	12250.3	0.959136	0.936801	0.93064	0.991302	0.94096	0.864287	0.824403	0.816173
218	HLADRB_X13.18	12248.3	12245.7	0.0323248	0.0145064	0.0384319	0.0697932	0.0391197	0.0402996	0.0641429	0.0673587
219	HLADRB_X14.01	12248.3	12247.1	0.0706453	0.0659867	0.320175	0.0312528	0.946769	0.773047	0.112543	0.17382
220	HLADRB_X14.02	12248.3	12247.2	0.0767386	0.0196165	0.272498	0.450017	0.31661	0.34144	0.503355	0.533984
221	HLADRB_X14.04	12248.3	12246.8	0.0599113	0.13583	0.78463	0.578318	0.40617	0.253181	0.0548985	0.0790177
222	HLADRB_X14.06	12248.3	12249.9	0.519556	0.403358	0.800559	0.830223	0.852941	0.884747	0.886107	0.879225
223	HLADRB_X15.01	12248.3	12250.3	0.795685	0.000575806	0.000426539	0.687448	0.000192945	0.116796	0.0539404	0.100147
224	HLADRB_X15.02	12248.3	12243.1	0.00717636	0.145032	0.0548662	0.0657415	0.0648843	0.105658	0.0267053	0.0883422
225	HLADRB_X15.03	12248.3	12250.3	0.862108	0.587339	0.64087	0.752353	0.597056	0.644543	0.713691	0.791358
226	HLADRB_X16.01	12248.3	12246.8	0.0609097	0.776381	0.166713	0.306098	0.668355	0.63314	0.662117	0.633256
227	HLADRB_X16.02	12248.3	12250	0.577183	0.449412	0.577584	0.495783	0.246643	0.232469	0.421185	0.443494
228	HLADRB_X16.05	12248.3	12250.1	0.646624	0.927769	0.679464	0.846682	0.89851	0.875477	0.946202	0.898449
229	HLADQA_X01.01	12248.3	12249.3	0.320661	0.37997	0.000504034	0.470759	0.132476	0.147387	0.534454	0.849812
230	HLADQA_X01.02	12248.3	12250.3	0.812806	0.00286525	0.000676897	0.895779	0.000159366	0.0441135	0.0866954	0.181747
231	HLADQA_X01.03	12248.3	12248	0.131699	0.836006	0.83017	0.231191	0.706717	0.963434	0.464455	0.463706
232	HLADQA_X01.04	12248.3	12246.7	0.0585477	0.0600606	0.362035	0.0365291	0.981901	0.710949	0.0952348	0.148381
233	HLADQA_X01.05	12248.3	12248.6	0.187397	0.255981	0.676921	0.208457	0.0675757	0.0487273	0.362281	0.204996
234	HLADQA_X01.06	12248.3	12248.8	0.222293	0.387796	0.153347	0.23937	0.165537	0.141847	0.232504	0.230483
235	HLADQA_X02.01	12248.3	12248.6	0.192799	0.0144105	0.369875	0.793087	0.00576976	0.00242053	0.294204	0.375587
236	HLADQA_X03.01	12248.3	12237.6	0.000351979	1.68379e-25	0.0383263	0.477131	0.940228	0.71717	0.842745	0.869331
237	HLADQA_X03.02	12248.3	12243.2	0.00776211	0.224013	0.0582217	0.195173	0.141348	0.147888	0.359279	0.268724
238	HLADQA_X03.03	12248.3	12241	0.00223707	0.0371591	0.0345684	0.655085	0.454048	0.579041	0.204793	0.148227
239	HLADQA_X04.01	12248.3	12250	0.585401	0.264417	0.560402	0.582452	0.697275	0.66125	0.656306	0.746383
240	HLADQA_X04.02	12248.3	12249.2	0.289028	0.531044	0.284526	0.26145	0.360976	0.36935	0.224502	0.205179
241	HLADQA_X05.01	12248.3	12225.2	5.51273e-07	3.30969e-05	2.16521e-09	0.813346	8.91469e-09	1.46904e-05	0.945579	0.631029
242	HLADQA_X05.03	12248.3	12249.7	0.429649	0.551072	0.229244	0.189455	0.200267	0.166573	0.125166	0.115654
243	HLADQA_X05.05	12248.3	12194.8	9.47257e-14	6.03806e-21	0.000296536	0.107108	2.7641e-05	1.69114e-05	0.775105	0.530765
244	HLADQA_X05.09	12248.3	12250	0.584956	0.362144	0.652275	0.311061	0.629744	0.670085	0.220822	0.264631
245	HLADQA_X06.01	12248.3	12250.2	0.769297	0.3779	0.741014	0.770846	0.876042	0.830893	0.505088	0.589602
246	HLADQB_X02.01	12248.3	12225.2	5.5085e-07	3.17013e-05	2.15678e-09	0.81798	9.44549e-09	1.55389e-05	0.945596	0.626898
247	HLADQB_X02.02	12248.3	12250.2	0.752792	0.0536205	0.134836	0.686304	0.000825031	0.0123399	0.0284141	0.0500795
248	HLADQB_X02.04	12248.3	12248.6	0.194162	0.564105	0.179324	0.499548	0.0768579	0.0917389	0.545159	0.747861
249	HLADQB_X03.01	12248.3	12193.8	5.69679e-14	4.10326e-11	7.53507e-05	0.475601	0.015282	0.00693479	0.155779	0.190029
250	HLADQB_X03.02	12248.3	12236.1	0.000161205	3.95578e-25	0.0418708	0.528881	0.987478	0.731824	0.997153	0.786844
251	HLADQB_X03.03	12248.3	12242.4	0.00475153	0.442639	0.103976	0.72954	0.173243	0.868627	0.481629	0.585834
252	HLADQB_X03.04	12248.3	12246.1	0.0391314	0.75207	0.0635942	0.222892	0.23702	0.206868	0.33824	0.213289
253	HLADQB_X03.05	12248.3	12248.2	0.143047	5.95061e-11	0.173809	0.609251	0.578263	0.403064	0.72116	0.609613
254	HLADQB_X03.19	12248.3	12250.3	0.889337	0.999917	0.590684	0.436619	0.594488	0.693785	0.438522	0.460028
255	HLADQB_X04.02	12248.3	12249.7	0.419081	0.104203	0.33331	0.346351	0.393907	0.39649	0.928073	0.9931
256	HLADQB_X05.01	12248.3	12249.9	0.50601	0.582436	0.000650619	0.579345	0.0644832	0.0629967	0.751865	0.846319
257	HLADQB_X05.02	12248.3	12246.4	0.0486458	0.711077	0.117647	0.224165	0.750286	0.773189	0.524449	0.494666
258	HLADQB_X05.03	12248.3	12246.8	0.0608614	0.0593654	0.351509	0.0347817	0.997275	0.724921	0.0982264	0.152107
259	HLADQB_X05.04	12248.3	12250.1	0.609398	0.459112	0.440382	0.857027	0.857803	0.73317	0.657487	0.606116
260	HLADQB_X06.01	12248.3	12241.9	0.00377695	0.0934234	0.0301787	0.0414565	0.0362477	0.0637477	0.0147392	0.0529484
261	HLADQB_X06.02	12248.3	12250.2	0.706248	0.000357008	0.00027535	0.615798	0.000136949	0.092142	0.0491945	0.0969906
262	HLADQB_X06.03	12248.3	12250.1	0.615969	0.601211	0.234415	0.692137	0.577246	0.391399	0.807789	0.926231
263	HLADQB_X06.04	12248.3	12250.3	0.82746	0.673257	0.504204	0.87704	0.53081	0.369937	0.990609	0.951947
264	HLADQB_X06.09	12248.3	12250.1	0.641383	0.462273	0.658465	0.787489	0.667372	0.760625	0.866103	0.970716
265	HLADQB_X06.14	12248.3	12249.7	0.438828	0.496514	0.827348	0.465079	0.551824	0.635105	0.556508	0.509551
266	HLADQB_X06.16	12248.3	12249.7	0.429452	0.768525	0.601631	0.409796	0.581454	0.563319	0.385078	0.522766
267	HLADPB_X01.01	12248.3	12250.3	0.982892	1.30889e-05	0.584985	0.204714	0.809193	0.711482	0.138972	0.23079
268	HLADPB_X02.01	12248.3	12249.5	0.366179	5.32327e-05	0.514481	0.371082	0.510764	0.344123	0.460369	0.350241
269	HLADPB_X02.02	12248.3	12246.6	0.053746	0.79419	0.0225955	0.270011	0.00150401	0.00458945	0.202476	0.414352
270	HLADPB_X03.01	12248.3	12247.7	0.108455	1.60754e-20	0.0390603	0.101953	0.0464986	0.0513998	0.213158	0.21079
271	HLADPB_X04.01	12248.3	12249.6	0.408085	1.01918e-13	0.0851278	0.750309	0.141685	0.408242	0.689396	0.815834
272	HLADPB_X04.02	12248.3	12249.5	0.378911	0.000219278	0.926782	0.83863	0.573651	0.521644	0.93214	0.770542
273	HLADPB_X05.01	12248.3	12249.9	0.528559	0.0200078	0.257644	0.464945	0.478764	0.500656	0.388415	0.496395
274	HLADPB_X06.01	12248.3	12250.3	0.925064	5.56544e-25	0.121386	0.297818	0.204923	0.136814	0.446012	0.478888
275	HLADPB_X06.02	12248.3	12250.1	0.623239	0.229544	0.959882	0.901703	0.747414	0.775859	0.975742	0.964578
276	HLADPB_X09.01	12248.3	12248.7	0.209879	0.219306	0.159684	0.0957132	0.141421	0.107572	0.105492	0.105909
277	HLADPB_X10.01	12248.3	12244	0.0116947	1.3105e-09	0.00927621	0.0156982	0.0433719	0.0412542	0.0132382	0.0140821
278	HLADPB_X11.01	12248.3	12244	0.01175	0.0582764	0.0352465	0.0107136	0.0637088	0.0485838	0.00148521	0.00171994
279	HLADPB_X13.01	12248.3	12250.3	0.792493	0.000472368	0.960548	0.707145	0.916573	0.653403	0.728183	0.737667
280	HLADPB_X14.01	12248.3	12245	0.0215721	0.237776	0.0142886	0.0223926	0.015417	0.0183165	0.0229446	0.0235985
281	HLADPB_X15.01	12248.3	12231.6	1.47988e-05	0.000615188	2.4873e-05	3.20104e-05	1.18332e-05	1.07952e-05	4.42095e-05	4.25743e-05
282	HLADPB_X16.01	12248.3	12241.8	0.0034199	0.00731826	0.00927635	0.0111332	0.00462658	0.00576906	0.00328695	0.00362526
283	HLADPB_X17.01	12248.3	12227	1.3777e-06	2.16664e-14	1.72903e-07	7.51463e-07	4.94982e-08	1.90677e-07	2.8463e-06	2.5019e-06
284	HLADPB_X19.01	12248.3	12247.3	0.0824886	0.33772	0.133147	0.0736752	0.131695	0.142637	0.111117	0.109597
285	HLADPB_X20.01	12248.3	12249.5	0.35634	3.60599e-18	0.129099	0.282713	0.149947	0.144238	0.413807	0.475138
286	HLADPB_X23.01	12248.3	12250.3	0.805862	0.0740968	0.797972	0.888521	0.703586	0.883079	0.973426	0.867288
287	HLADPB_X35.01	12248.3	12250.3	0.840513	0.0229128	0.48573	0.708554	0.631793	0.676541	0.607501	0.622676
288	HLADPB_X36.01	12248.3	12249.7	0.437674	0.103367	0.355216	0.294872	0.319643	0.275031	0.269249	0.264167
289	HLADPB_X50.01	12248.3	12246.1	0.0406141	0.734743	0.0198674	0.042951	0.0296098	0.0403281	0.035329	0.0363186
290	HLADPB_X51.01	12248.3	12250.1	0.615597	0.387385	0.777122	0.630501	0.714004	0.659909	0.674925	0.656689
291	HLADPB_X91.01	12248.3	12249	0.247272	0.0970307	0.208766	0.343443	0.214949	0.275548	0.379399	0.393818
292	HLADPB_X104.01	12248.3	12249.1	0.267615	0.000180723	0.10371	0.254622	0.186419	0.166777	0.180326	0.207512
